# Supplementary material for: Combining ability and heritability analysis of sweetpotato weevil resistance, root yield, and dry matter content in sweetpotato
Source: Front Plant Sci. 2022 Sep 7;13:956936. doi: 10.3389/fpls.2022.956936 (PMC9490021; doi:10.3389/fpls.2022.956936)
Supplement: Supplementary file 1 [file Table_1.XLSX]

## Sheet: FIELD
	Genotype	Env	WI	WED	SRY	DM
1	Beauregard	ABI2019A	59.3461	4.66622	3.56633	28.7827
2	Beauregard	ABI2019B	51.2297	4.44418	3.24097	34.3665
3	Beauregard	NGETTA2019B	43.7726	3.74919	10.4256	30.0099
4	Beauregard	NGETTA2020A	12.3286	2.66954	21.2154	26.9609
5	New Kawogo	ABI2019A	46.1698	4.17594	5.09236	32.6244
6	New Kawogo	ABI2019B	41.7337	3.66863	5.46983	38.3946
7	New Kawogo	NGETTA2019B	29.984	2.90948	10.6649	32.1649
8	New Kawogo	NGETTA2020A	8.18757	2.18841	25.478	29.0829
9	Mugande	ABI2019A	54.6524	3.98338	2.64224	36.2867
10	Mugande	ABI2019B	46.536	4.3205	2.53784	37.883
11	Mugande	NGETTA2019B	41.0829	3.06887	8.30258	35.3349
12	Mugande	NGETTA2020A	6.19553	2.37011	19.5081	31.1334
13	NASPOT 11	ABI2019A	62.5947	5.78813	6.79498	34.1384
14	NASPOT 11	ABI2019B	55.7764	4.56684	5.53817	39.1355
15	NASPOT 11	NGETTA2019B	50.6358	5.28145	14.1961	33.4766
16	NASPOT 11	NGETTA2020A	10.5983	2.43282	24.4531	31.9815
17	Magabali	ABI2019A	59.371	5.19883	5.69003	33.4245
18	Magabali	ABI2019B	51.2546	4.41848	4.74954	38.0583
19	Magabali	NGETTA2019B	46.032	3.93947	11.7213	34.9721
20	Magabali	NGETTA2020A	12.7035	2.96761	22.5786	32.1677
21	NASPOT 10 O	ABI2019A	61.6747	5.47298	4.87984	37.4757
22	NASPOT 10 O	ABI2019B	53.9929	4.92723	4.96762	40.8365
23	NASPOT 10 O	NGETTA2019B	52.5739	3.48303	12.1156	33.7127
24	NASPOT 10 O	NGETTA2020A	36.1148	3.41384	22.9167	30.4868
25	NASPOT 1	ABI2019A	61.7508	6.30258	5.06207	34.9342
26	NASPOT 1	ABI2019B	54.0979	5.10764	4.60164	36.8071
27	NASPOT 1	NGETTA2019B	44.9288	4.97822	11.5363	32.4506
28	NASPOT 1	NGETTA2020A	10.8575	2.71358	21.8619	28.8895
29	NASPOT5/58	ABI2019A	58.8132	5.75303	3.20345	36.2802
30	NASPOT5/58	ABI2019B	50.6968	4.48606	2.25175	39.8204
31	NASPOT5/58	NGETTA2019B	44.4973	4.72728	9.88737	34.2077
32	NASPOT5/58	NGETTA2020A	12.156	3.0662	20.7202	30.4979
33	Resisto	ABI2019A	56.1322	5.29604	3.05507	30.3674
34	Resisto	ABI2019B	47.4426	4.59513	2.2741	33.1543
35	Resisto	NGETTA2019B	39.9841	5.47004	9.92483	25.9774
36	Resisto	NGETTA2020A	12.9451	3.22295	20.9208	25.61
37	Huarmeyano	ABI2019A	53.1865	5.07538	2.58777	33.9295
38	Huarmeyano	ABI2019B	50.6463	5.30222	3.20007	41.7952
39	Huarmeyano	NGETTA2019B	38.4501	3.67135	9.98529	31.396
40	Huarmeyano	NGETTA2020A	14.2941	3.26355	19.9145	30.2876
41	NASPOT 5	ABI2019A	55.3484	5.17174	1.82471	33.3533
42	NASPOT 5	ABI2019B	42.9214	4.13821	3.21776	36.2516
43	NASPOT 5	NGETTA2019B	37.4054	3.53392	7.66475	32.9722
44	NASPOT 5	NGETTA2020A	9.21921	2.65033	18.8229	29.9774
45	NK259L	ABI2019A	61.6866	5.25032	5.52349	34.0111
46	NK259L	ABI2019B	53.5702	4.7883	5.28981	36.798
47	NK259L	NGETTA2019B	46.1131	4.09331	12.4744	32.4414
48	NK259L	NGETTA2020A	12.2102	2.80121	23.4745	29.3924
49	Dimbuka-Bukulula	ABI2019A	49.8741	5.5442	5.14203	32.5082
50	Dimbuka-Bukulula	ABI2019B	47.7604	4.76384	4.20154	37.4611
51	Dimbuka-Bukulula	NGETTA2019B	40.3033	4.06885	11.3861	33.1045
52	Dimbuka-Bukulula	NGETTA2020A	8.83611	2.9733	22.5196	29.6605
53	Wagabolige	ABI2019A	56.778	4.74725	2.75307	35.0775
54	Wagabolige	ABI2019B	48.6616	4.61713	3.22764	39.638
55	Wagabolige	NGETTA2019B	46.7905	4.08701	9.66613	36.1886
56	Wagabolige	NGETTA2020A	7.78725	2.17658	20.8932	31.1788
57	CIP1999062.1	ABI2019A	53.8009	4.59017	4.44497	31.4638
58	CIP1999062.1	ABI2019B	50.3785	4.38329	3.62662	35.1653
59	CIP1999062.1	NGETTA2019B	42.9214	3.43692	10.2383	28.8313
60	CIP1999062.1	NGETTA2020A	10.9894	2.73735	22.0552	28.6286
61	SPK004	ABI2019A	60.7176	5.70315	1.49832	35.88
62	SPK004	ABI2019B	49.9168	4.39366	2.88602	39.5324
63	SPK004	NGETTA2019B	43.8093	3.84649	11.0981	33.6321
64	SPK004	NGETTA2020A	18.6509	4.08253	22.6517	32.5182
65	NASPOT 7	ABI2019A	58.2136	5.64733	6.33779	32.8494
66	NASPOT 7	ABI2019B	49.1133	5.05051	14.7646	36.3358
67	NASPOT 7	NGETTA2019B	38.689	4.07361	15.5965	31.5434
68	NASPOT 7	NGETTA2020A	17.344	3.36531	24.5414	28.8374
69	Ejumula	ABI2019A	64.382	6.07253	4.8902	36.3387
70	Ejumula	ABI2019B	53.3665	4.87583	3.11311	44.3197
71	Ejumula	NGETTA2019B	53.9924	5.31641	12.1653	33.5514
72	Ejumula	NGETTA2020A	21.7967	4.17215	28.707	30.1637
73	MDP1548	ABI2019A	59.7784	5.45177	4.29946	35.2258
74	MDP1548	ABI2019B	51.662	4.67141	3.35897	38.0127
75	MDP1548	NGETTA2019B	44.205	3.97642	10.5436	33.6561
76	MDP1548	NGETTA2020A	12.761	2.89677	21.3334	30.6071
77	MDP1536g	ABI2019A	58.4152	5.45579	3.80196	35.5658
78	MDP1536g	ABI2019B	50.2987	4.67544	2.86147	38.3527
79	MDP1536g	NGETTA2019B	42.8417	3.98045	10.0461	33.9961
80	MDP1536g	NGETTA2020A	11.3977	2.90079	20.8359	30.9471
81	MDP1560	ABI2019A	53.2258	4.3328	3.96542	36.8541
82	MDP1560	ABI2019B	50.2741	4.87247	3.09943	39.6789
83	MDP1560	NGETTA2019B	39.1787	3.6027	11.4974	35.5102
84	MDP1560	NGETTA2020A	8.10492	2.0295	21.0751	31.9725
85	MDP1508f	ABI2019A	57.2624	5.43301	4.88275	34.5679
86	MDP1508f	ABI2019B	49.146	5.18809	3.3181	37.3548
87	MDP1508f	NGETTA2019B	39.9839	3.74543	11.1411	34.3401
88	MDP1508f	NGETTA2020A	7.00897	2.24951	22.0379	28.474
89	MDP1502	ABI2019A	57.7034	5.41736	7.85857	37.6501
90	MDP1502	ABI2019B	51.0319	5.06956	11.2155	39.0047
91	MDP1502	NGETTA2019B	41.3268	3.63834	13.7061	35.5544
92	MDP1502	NGETTA2020A	8.93761	2.37759	24.6294	31.41
93	MDP1505	ABI2019A	57.8306	5.52741	5.23514	34.2188
94	MDP1505	ABI2019B	49.7142	4.74706	4.29466	36.3892
95	MDP1505	NGETTA2019B	42.2571	4.05206	11.4793	32.6491
96	MDP1505	NGETTA2020A	10.8131	2.97241	22.2691	29.6001
97	MDP1583	ABI2019A	60.1498	5.84316	5.24923	36.2471
98	MDP1583	ABI2019B	52.0334	5.69962	3.07187	38.3625
99	MDP1583	NGETTA2019B	47.8141	4.54405	12.7497	35.2945
100	MDP1583	NGETTA2020A	14.9626	3.62348	23.2209	31.4029
101	MDP1576	ABI2019A	59.505	5.45567	7.14198	33.5377
102	MDP1576	ABI2019B	54.9002	5.30159	6.92848	37.2093
103	MDP1576	NGETTA2019B	42.7507	3.88638	15.4445	32.6995
104	MDP1576	NGETTA2020A	9.61739	2.26353	24.9724	30.6097
105	MDP1530	ABI2019A	58.118	5.3047	2.72427	38.467
106	MDP1530	ABI2019B	50.0016	4.65754	1.6868	40.6902
107	MDP1530	NGETTA2019B	42.5445	3.63306	8.2068	37.8797
108	MDP1530	NGETTA2020A	8.51619	2.32415	19.1224	34.4088
109	MDP1440	ABI2019A	56.378	5.5659	4.54252	32.748
110	MDP1440	ABI2019B	48.2616	4.90248	3.1929	36.6663
111	MDP1440	NGETTA2019B	40.4419	4.1731	10.882	31.8776
112	MDP1440	NGETTA2020A	7.25164	3.10268	22.6221	29.3821
113	MDP1423	ABI2019A	53.8278	4.99778	7.1461	37.0825
114	MDP1423	ABI2019B	48.2066	3.67158	3.05193	39.4788
115	MDP1423	NGETTA2019B	37.418	3.4515	10.9791	36.3727
116	MDP1423	NGETTA2020A	12.1826	2.95098	21.4859	32.8813
117	MDP1529	ABI2019A	58.042	5.26245	1.35255	34.8358
118	MDP1529	ABI2019B	49.9256	5.22727	2.30417	38.1885
119	MDP1529	NGETTA2019B	43.0756	3.84213	8.76489	33.7974
120	MDP1529	NGETTA2020A	7.17248	2.20706	19.3643	31.1561
121	MDP1374	ABI2019A	58.6277	5.58828	3.7486	37.938
122	MDP1374	ABI2019B	52.7307	4.9635	2.90816	39.0865
123	MDP1374	NGETTA2019B	41.5819	3.59609	9.37469	34.3011
124	MDP1374	NGETTA2020A	9.89012	2.49536	19.8632	31.2264
125	MDP1401	ABI2019A	60.062	5.67697	3.90459	34.3929
126	MDP1401	ABI2019B	51.9456	4.89661	2.9641	37.1798
127	MDP1401	NGETTA2019B	44.4885	4.20162	10.1487	32.8232
128	MDP1401	NGETTA2020A	15.0543	3.21648	20.5084	29.495
129	MDP1437	ABI2019A	56.6666	5.34528	2.92172	34.1157
130	MDP1437	ABI2019B	48.5502	4.74546	0.677357	36.3052
131	MDP1437	NGETTA2019B	41.0931	3.13762	8.78127	30.2386
132	MDP1437	NGETTA2020A	9.68749	2.91979	20.1284	28.0708
133	MDP1378	ABI2019A	60.8825	6.67042	3.59066	33.7121
134	MDP1378	ABI2019B	50.5486	4.55551	2.30307	36.58
135	MDP1378	NGETTA2019B	45.4682	4.17398	8.85345	28.6428
136	MDP1378	NGETTA2020A	15.643	3.32637	19.6078	28.958
137	MDP1586	ABI2019A	57.2374	5.45642	5.72323	33.2556
138	MDP1586	ABI2019B	45.3676	4.56625	4.53212	36.4777
139	MDP1586	NGETTA2019B	48.0173	4.62451	12.218	31.5595
140	MDP1586	NGETTA2020A	14.5441	4.2205	22.9592	28.6466
141	MDP1508h	ABI2019A	59.1859	5.83325	3.33112	34.5688
142	MDP1508h	ABI2019B	51.0695	3.87981	0.477992	37.3557
143	MDP1508h	NGETTA2019B	44.3256	5.07312	9.05036	32.9991
144	MDP1508h	NGETTA2020A	23.2418	4.72522	20.1623	29.8179
145	MDP1471	ABI2019A	58.1304	5.54562	3.3768	35.4732
146	MDP1471	ABI2019B	50.0139	4.76526	2.43632	38.2601
147	MDP1471	NGETTA2019B	42.5569	4.07027	9.62091	33.9036
148	MDP1471	NGETTA2020A	11.1129	2.99062	20.4107	30.8545
149	MDP1420	ABI2019A	59.7973	5.40175	4.86625	36.2322
150	MDP1420	ABI2019B	51.478	5.79034	2.69304	38.5187
151	MDP1420	NGETTA2019B	44.0209	2.4629	8.80527	34.1622
152	MDP1420	NGETTA2020A	10.3171	2.55838	19.9537	32.1861
153	MDP1454	ABI2019A	58.1304	5.54562	3.3768	35.4732
154	MDP1454	ABI2019B	50.0139	4.76526	2.43632	38.2601
155	MDP1454	NGETTA2019B	42.5569	4.07027	9.62091	33.9036
156	MDP1454	NGETTA2020A	11.1129	2.99062	20.4107	30.8545
157	MDP1406a	ABI2019A	59.2102	5.3616	3.79451	35.3336
158	MDP1406a	ABI2019B	45.1076	3.62536	2.07015	38.1205
159	MDP1406a	NGETTA2019B	44.2244	3.91669	10.2397	34.7863
160	MDP1406a	NGETTA2020A	12.1927	2.8066	20.8284	30.7149
161	MDP1393	ABI2019A	60.3374	6.21805	3.88139	34.2718
162	MDP1393	ABI2019B	52.221	5.22434	2.09062	39.1446
163	MDP1393	NGETTA2019B	42.1471	4.74057	10.302	34.9932
164	MDP1393	NGETTA2020A	10.9152	2.83417	21.145	31.1194
165	MDP1509	ABI2019A	61.9469	5.97289	3.28911	36.9608
166	MDP1509	ABI2019B	50.9288	4.62426	1.79227	39.5052
167	MDP1509	NGETTA2019B	46.6118	5.19933	9.18812	36.1645
168	MDP1509	NGETTA2020A	11.4653	3.10254	19.5684	32.4357
169	MDP1580	ABI2019A	59.5671	5.48807	4.55888	34.5901
170	MDP1580	ABI2019B	51.4507	4.70772	3.61839	37.377
171	MDP1580	NGETTA2019B	43.9936	4.01273	10.803	33.0204
172	MDP1580	NGETTA2020A	12.5496	2.93307	21.5928	29.9714
173	MDP1450	ABI2019A	56.0436	5.1416	3.7504	36.5677
174	MDP1450	ABI2019B	46.1968	4.18981	2.91865	39.4647
175	MDP1450	NGETTA2019B	39.9008	4.34525	10.1802	34.6351
176	MDP1450	NGETTA2020A	5.94588	2.14161	20.689	31.0189
177	MDP1377	ABI2019A	61.0006	5.89052	3.73194	33.8476
178	MDP1377	ABI2019B	51.8264	4.94542	3.30261	36.9896
179	MDP1377	NGETTA2019B	46.4368	4.64733	9.55982	34.5669
180	MDP1377	NGETTA2020A	14.7773	3.7549	20.4534	28.7871
181	MDP1574	ABI2019A	60.5992	5.26003	3.47392	31.2137
182	MDP1574	ABI2019B	52.4828	3.59124	2.26199	35.8064
183	MDP1574	NGETTA2019B	45.0258	3.81391	8.89482	30.9864
184	MDP1574	NGETTA2020A	22.5584	2.82673	20.098	28.4967
185	MDP1527	ABI2019A	65.7707	6.19113	4.92537	35.734
186	MDP1527	ABI2019B	51.9779	5.79148	3.58817	36.3789
187	MDP1527	NGETTA2019B	36.939	4.31596	12.52	31.4431
188	MDP1527	NGETTA2020A	12.7688	3.14103	22.9071	30.0861
189	MDP1441	ABI2019A	54.0633	4.98873	4.10068	31.059
190	MDP1441	ABI2019B	48.3519	5.02593	1.6726	35.8946
191	MDP1441	NGETTA2019B	42.9831	4.07546	8.96718	31.2845
192	MDP1441	NGETTA2020A	8.08183	2.88954	19.7283	28.2814
193	MDP1447	ABI2019A	56.6622	5.47584	4.01474	34.9217
194	MDP1447	ABI2019B	48.5458	4.69549	3.07426	37.7086
195	MDP1447	NGETTA2019B	41.0887	4.0005	10.2589	33.352
196	MDP1447	NGETTA2020A	9.64469	2.92085	21.0487	30.303
197	MDP1533	ABI2019A	58.496	5.62148	2.90345	36.2122
198	MDP1533	ABI2019B	44.7136	4.19331	1.93852	40.325
199	MDP1533	NGETTA2019B	48.4177	5.14551	8.51392	34.9615
200	MDP1533	NGETTA2020A	12.3521	3.2508	19.3495	32.5599
201	MDP1538	ABI2019A	59.9056	5.10165	4.07122	36.0378
202	MDP1538	ABI2019B	51.7892	3.64054	2.71651	38.8247
203	MDP1538	NGETTA2019B	47.6713	3.40517	9.58075	35.5507
204	MDP1538	NGETTA2020A	10.6545	2.31622	21.9375	31.4601
205	MDP1519	ABI2019A	58.428	6.20332	3.41269	33.5394
206	MDP1519	ABI2019B	45.0406	4.43199	3.12305	35.0244
207	MDP1519	NGETTA2019B	47.4114	4.57327	10.297	31.3576
208	MDP1519	NGETTA2020A	12.236	3.36961	20.8148	29.4062
209	MDP1481	ABI2019A	57.8717	5.38874	3.23868	34.6366
210	MDP1481	ABI2019B	49.7553	4.60838	2.29819	37.4235
211	MDP1481	NGETTA2019B	42.2982	3.91339	9.48279	33.0669
212	MDP1481	NGETTA2020A	8.60451	2.32637	20.0811	28.8603
213	MDP1557	ABI2019A	59.7784	5.34091	3.81366	35.3772
214	MDP1557	ABI2019B	51.662	4.56056	2.87318	38.0889
215	MDP1557	NGETTA2019B	44.205	3.86557	10.0578	33.7323
216	MDP1557	NGETTA2020A	12.761	2.42741	20.174	30.7135
217	MDP1452c	ABI2019A	56.918	4.88744	3.63432	31.4926
218	MDP1452c	ABI2019B	48.8015	3.65701	1.75101	36.8121
219	MDP1452c	NGETTA2019B	44.7027	3.93947	10.572	33.7105
220	MDP1452c	NGETTA2020A	8.76683	2.66406	20.6448	29.4439
221	MDP1459	ABI2019A	58.1304	5.54562	3.3768	35.4732
222	MDP1459	ABI2019B	50.0139	4.76526	2.43632	38.2601
223	MDP1459	NGETTA2019B	42.5569	4.07027	9.62091	33.9036
224	MDP1459	NGETTA2020A	11.1129	2.99062	20.4107	30.8545
225	MDP1592	ABI2019A	59.5671	5.48807	4.55888	34.5901
226	MDP1592	ABI2019B	51.4507	4.70772	3.61839	37.377
227	MDP1592	NGETTA2019B	43.9936	4.01273	10.803	33.0204
228	MDP1592	NGETTA2020A	12.5496	2.93307	21.5928	29.9714
229	MDP1400	ABI2019A	57.285	5.37892	4.53118	32.3457
230	MDP1400	ABI2019B	51.6798	4.84754	3.4815	35.985
231	MDP1400	NGETTA2019B	44.2227	4.12937	10.5908	31.6285
232	MDP1400	NGETTA2020A	14.9881	3.11316	21.3035	27.4996
233	MDP1561	ABI2019A	51.803	4.74753	3.98168	35.1494
234	MDP1561	ABI2019B	53.4625	5.5152	3.65161	38.873
235	MDP1561	NGETTA2019B	40.5697	3.97711	10.6268	34.3972
236	MDP1561	NGETTA2020A	11.9223	2.91927	21.3466	30.955
237	MDP1565	ABI2019A	59.7784	5.45177	4.29946	35.2258
238	MDP1565	ABI2019B	51.662	4.67141	3.35897	38.0127
239	MDP1565	NGETTA2019B	44.205	3.97642	10.5436	33.6561
240	MDP1565	NGETTA2020A	12.761	2.89677	21.3334	30.6071
241	MDP1380	ABI2019A	59.7842	5.91688	3.28066	35.8268
242	MDP1380	ABI2019B	50.0686	4.98212	3.05627	38.4901
243	MDP1380	NGETTA2019B	41.3226	3.35994	9.81723	35.8801
244	MDP1380	NGETTA2020A	9.98062	3.16415	20.7034	30.0237
245	MDP1536f	ABI2019A	57.7668	5.098	2.9494	40.1546
246	MDP1536f	ABI2019B	46.8385	4.17277	2.21947	40.7061
247	MDP1536f	NGETTA2019B	39.3669	2.98533	8.52283	36.1115
248	MDP1536f	NGETTA2020A	10.7494	2.16804	19.2612	33.2778
249	MDP1411	ABI2019A	59.8309	5.50125	3.6602	34.1406
250	MDP1411	ABI2019B	51.7145	4.7209	2.71971	36.9275
251	MDP1411	NGETTA2019B	44.2575	4.0259	9.90431	32.571
252	MDP1411	NGETTA2020A	12.8135	2.47247	19.9251	28.8937
253	MDP1477	ABI2019A	58.1304	5.54562	3.3768	35.4732
254	MDP1477	ABI2019B	50.0139	4.76526	2.43632	38.2601
255	MDP1477	NGETTA2019B	42.5569	4.07027	9.62091	33.9036
256	MDP1477	NGETTA2020A	11.1129	2.99062	20.4107	30.8545
257	MDP1579	ABI2019A	59.5671	5.48807	4.55888	34.5901
258	MDP1579	ABI2019B	51.4507	4.70772	3.61839	37.377
259	MDP1579	NGETTA2019B	43.9936	4.01273	10.803	33.0204
260	MDP1579	NGETTA2020A	12.5496	2.93307	21.5928	29.9714
261	MDP1404	ABI2019A	53.7793	4.45934	3.97278	35.274
262	MDP1404	ABI2019B	51.6439	4.84534	3.5079	37.6666
263	MDP1404	NGETTA2019B	49.5539	5.24539	11.492	33.31
264	MDP1404	NGETTA2020A	12.7429	3.0707	21.4823	30.261
265	MDP1460	ABI2019A	58.1304	5.54562	3.3768	35.4732
266	MDP1460	ABI2019B	50.0139	4.76526	2.43632	38.2601
267	MDP1460	NGETTA2019B	42.5569	4.07027	9.62091	33.9036
268	MDP1460	NGETTA2020A	11.1129	2.99062	20.4107	30.8545
269	MDP1508c	ABI2019A	58.4153	5.46681	5.73695	34.5712
270	MDP1508c	ABI2019B	54.7818	4.63175	4.67365	37.3581
271	MDP1508c	NGETTA2019B	38.7251	3.91769	12.0843	33.1687
272	MDP1508c	NGETTA2020A	16.1171	2.84427	23.4863	29.6563
273	MDP1468	ABI2019A	58.1304	5.54562	3.3768	35.1187
274	MDP1468	ABI2019B	50.0139	4.76526	2.43632	37.415
275	MDP1468	NGETTA2019B	42.5569	4.07027	9.62091	33.549
276	MDP1468	NGETTA2020A	11.1129	2.99062	20.4107	30.5
277	MDP1507	ABI2019A	54.1304	5.18551	5.35568	33.7657
278	MDP1507	ABI2019B	50.7491	5.40684	3.61688	34.8439
279	MDP1507	NGETTA2019B	40.7161	4.46546	10.7648	26.1819
280	MDP1507	NGETTA2020A	13.7191	3.66501	22.1027	26.4276
281	MDP1535	ABI2019A	55.0447	4.92483	3.05241	38.0978
282	MDP1535	ABI2019B	50.1111	4.76542	3.38137	39.3558
283	MDP1535	NGETTA2019B	46.902	3.81899	9.56145	35.2718
284	MDP1535	NGETTA2020A	17.1099	2.96226	20.1233	31.5364
285	MDP1556a	ABI2019A	59.7756	5.26249	3.96119	38.2218
286	MDP1556a	ABI2019B	51.6591	4.48214	3.0207	41.0087
287	MDP1556a	NGETTA2019B	44.2021	2.9887	9.52804	36.6522
288	MDP1556a	NGETTA2020A	12.7329	2.89378	21.2033	37.7484
289	MDP1402a	ABI2019A	59.8309	5.64774	4.21479	34.5947
290	MDP1402a	ABI2019B	51.7145	4.86739	3.27431	37.3816
291	MDP1402a	NGETTA2019B	44.2575	4.1724	10.4589	33.025
292	MDP1402a	NGETTA2020A	12.8135	3.09275	21.2487	29.976
293	MDP1476	ABI2019A	57.6287	5.12267	3.14223	36.2369
294	MDP1476	ABI2019B	49.5123	4.24091	3.48903	39.0238
295	MDP1476	NGETTA2019B	42.0552	2.84559	8.40088	35.4913
296	MDP1476	NGETTA2020A	6.24875	2.10297	19.5491	31.8508
297	MDP1523	ABI2019A	58.4152	5.45579	3.80196	35.5658
298	MDP1523	ABI2019B	50.2987	4.67544	2.86147	38.3527
299	MDP1523	NGETTA2019B	42.8417	3.98045	10.0461	33.9961
300	MDP1523	NGETTA2020A	11.3977	2.90079	20.8359	30.9471
301	MDP1513	ABI2019A	58.6851	5.65686	4.12088	35.3987
302	MDP1513	ABI2019B	50.5687	5.19046	3.12327	38.0074
303	MDP1513	NGETTA2019B	43.0457	3.75015	10.1657	31.6599
304	MDP1513	NGETTA2020A	14.0817	3.86958	21.8534	31.9366
305	MDP1373	ABI2019A	65.0876	6.28777	3.43205	35.9513
306	MDP1373	ABI2019B	53.7432	5.59326	3.19345	39.3975
307	MDP1373	NGETTA2019B	45.4418	4.21181	9.89066	35.8391
308	MDP1373	NGETTA2020A	26.1129	3.18862	20.3222	31.7532
309	MDP1524	ABI2019A	58.4152	5.45579	3.80196	35.5658
310	MDP1524	ABI2019B	50.2987	4.67544	2.86147	38.3527
311	MDP1524	NGETTA2019B	42.8417	3.98045	10.0461	33.9961
312	MDP1524	NGETTA2020A	11.3977	2.90079	20.8359	30.9471
313	MDP1584	ABI2019A	59.2948	5.74001	5.62746	34.6803
314	MDP1584	ABI2019B	50.3195	5.14813	5.96472	35.8722
315	MDP1584	NGETTA2019B	45.0002	4.15672	11.731	27.3066
316	MDP1584	NGETTA2020A	11.171	3.30927	22.0514	27.4974
317	MDP1467	ABI2019A	58.1304	6.03345	3.10347	35.4732
318	MDP1467	ABI2019B	50.0139	4.88048	2.32179	38.2601
319	MDP1467	NGETTA2019B	42.5569	4.18548	9.50639	33.9036
320	MDP1467	NGETTA2020A	11.1129	3.10583	20.2962	30.8545
321	MDP1478	ABI2019A	58.22	5.30904	3.84372	35.1475
322	MDP1478	ABI2019B	49.0253	3.63824	3.36885	37.9344
323	MDP1478	NGETTA2019B	42.6465	3.63925	9.80484	33.4665
324	MDP1478	NGETTA2020A	13.0608	3.0738	21.3425	30.1893
325	MDP1544	ABI2019A	59.7784	5.45177	4.29946	35.5197
326	MDP1544	ABI2019B	51.662	4.67141	3.35897	38.7132
327	MDP1544	NGETTA2019B	44.205	3.97642	10.5436	33.95
328	MDP1544	NGETTA2020A	12.761	2.89677	21.3334	30.901
329	MDP1541	ABI2019A	57.7107	5.85984	4.58737	33.4336
330	MDP1541	ABI2019B	54.0592	4.71418	3.39393	39.7875
331	MDP1541	NGETTA2019B	39.7075	4.70343	9.8207	34.1952
332	MDP1541	NGETTA2020A	8.94646	2.34792	21.7648	30.2692
333	MDP1559	ABI2019A	59.7784	5.45177	4.29946	35.2258
334	MDP1559	ABI2019B	51.662	4.67141	3.35897	38.0127
335	MDP1559	NGETTA2019B	44.205	3.97642	10.5436	33.6561
336	MDP1559	NGETTA2020A	12.761	2.89677	21.3334	30.6071
337	MDP1438	ABI2019A	56.6622	5.47584	4.01474	34.9217
338	MDP1438	ABI2019B	48.5458	4.69549	3.07426	37.7086
339	MDP1438	NGETTA2019B	41.0887	4.0005	10.2589	33.352
340	MDP1438	NGETTA2020A	9.64469	2.92085	21.0487	30.303
341	MDP1394	ABI2019A	55.1259	4.73329	2.96146	34.1474
342	MDP1394	ABI2019B	52.4998	4.94505	2.33888	37.1939
343	MDP1394	NGETTA2019B	49.8943	5.54258	9.28252	32.8373
344	MDP1394	NGETTA2020A	21.0664	3.12115	19.575	29.7883
345	MDP1406	ABI2019A	59.352	4.8627	5.25844	35.0673
346	MDP1406	ABI2019B	50.2765	5.11952	10.2223	38.1151
347	MDP1406	NGETTA2019B	45.2022	4.70121	13.2205	35.282
348	MDP1406	NGETTA2020A	7.70467	2.26204	24.2168	30.766
349	MDP1571	ABI2019A	59.5671	5.48807	4.55888	34.5901
350	MDP1571	ABI2019B	51.4507	4.70772	3.61839	37.377
351	MDP1571	NGETTA2019B	43.9936	4.01273	10.803	33.0204
352	MDP1571	NGETTA2020A	12.5496	2.93307	21.5928	29.9714
353	MDP1546	ABI2019A	51.4309	4.75339	4.31469	39.6854
354	MDP1546	ABI2019B	51.0728	4.98068	3.46266	38.8846
355	MDP1546	NGETTA2019B	45.4155	5.29806	12.2548	32.6464
356	MDP1546	NGETTA2020A	13.0058	2.97871	23.1765	31.3798
357	MDP1375	ABI2019A	62.1799	6.13484	5.7107	34.235
358	MDP1375	ABI2019B	54.0937	5.22915	6.26926	37.7572
359	MDP1375	NGETTA2019B	47.8306	3.54021	11.7382	33.0518
360	MDP1375	NGETTA2020A	13.7653	3.30336	23.1646	30.3516
361	MDP1449	ABI2019A	52.9807	4.88379	4.18611	37.8909
362	MDP1449	ABI2019B	47.9078	4.36256	3.58136	38.9553
363	MDP1449	NGETTA2019B	40.0813	3.58151	10.4271	34.6013
364	MDP1449	NGETTA2020A	6.87109	2.12407	21.2548	31.5497
365	MDP1550	ABI2019A	59.7784	5.45177	4.29946	38.0415
366	MDP1550	ABI2019B	51.662	4.67141	3.35897	40.055
367	MDP1550	NGETTA2019B	44.205	3.97642	10.5436	35.0919
368	MDP1550	NGETTA2020A	12.761	2.89677	21.3334	32.0428
369	MDP1425	ABI2019A	57.0232	5.44105	3.38167	34.1624
370	MDP1425	ABI2019B	48.9068	4.6607	2.44118	36.9493
371	MDP1425	NGETTA2019B	41.4497	3.66949	8.95371	31.5422
372	MDP1425	NGETTA2020A	13.1458	3.06975	20.2098	29.5437
373	MDP1475	ABI2019A	57.6065	5.34073	2.87497	35.4732
374	MDP1475	ABI2019B	49.4901	4.56038	1.93448	38.2601
375	MDP1475	NGETTA2019B	42.033	3.86538	9.11908	33.9036
376	MDP1475	NGETTA2020A	6.03325	2.1231	19.213	30.8545
377	MDP1528	ABI2019A	56.6635	5.39076	2.78019	39.0935
378	MDP1528	ABI2019B	49.673	4.63645	2.27124	40.627
379	MDP1528	NGETTA2019B	39.851	3.63252	9.49348	38.1637
380	MDP1528	NGETTA2020A	8.8208	3.0707	19.8211	33.2214
381	MDP1508	ABI2019A	55.5551	5.52538	4.77396	35.7852
382	MDP1508	ABI2019B	48.9921	5.41774	4.54172	37.2971
383	MDP1508	NGETTA2019B	39.2267	3.58423	11.4192	33.3804
384	MDP1508	NGETTA2020A	7.67255	2.41824	21.6165	30.3314
385	MDP1581	ABI2019A	60.1189	4.96393	4.29971	35.0537
386	MDP1581	ABI2019B	53.9483	4.66912	5.55959	38.4819
387	MDP1581	NGETTA2019B	50.4305	4.36537	11.1895	33.484
388	MDP1581	NGETTA2020A	10.0694	2.96683	21.8742	30.435
389	MDP1431	ABI2019A	55.9984	5.39351	3.28943	35.0941
390	MDP1431	ABI2019B	47.882	4.61315	2.34894	39.346
391	MDP1431	NGETTA2019B	37.9861	3.82502	8.81005	35.6979
392	MDP1431	NGETTA2020A	5.64744	2.66536	20.0411	31.251
393	MDP1403	ABI2019A	56.3009	5.79577	5.25132	37.13
394	MDP1403	ABI2019B	50.9895	4.9715	3.38549	38.4452
395	MDP1403	NGETTA2019B	41.5695	4.51859	10.4237	34.0887
396	MDP1403	NGETTA2020A	10.5504	3.24758	20.7351	31.0396
397	MDP1452b	ABI2019A	55.8877	5.40202	4.06452	35.488
398	MDP1452b	ABI2019B	44.6439	4.54855	3.62845	39.0585
399	MDP1452b	NGETTA2019B	36.0002	3.90483	10.3086	33.9183
400	MDP1452b	NGETTA2020A	9.5767	2.70325	20.6631	30.8693
401	MDP1399	ABI2019A	59.1685	5.70154	3.6087	35.6886
402	MDP1399	ABI2019B	51.0521	5.49544	3.05793	39.1214
403	MDP1399	NGETTA2019B	41.4281	3.94178	8.963	34.9866
404	MDP1399	NGETTA2020A	8.55711	3.03067	20.3023	31.0699
405	MDP1428	ABI2019A	56.3151	5.38142	3.64539	32.4262
406	MDP1428	ABI2019B	48.2237	4.88513	2.31444	36.6616
407	MDP1428	NGETTA2019B	40.5077	3.7897	10.4744	32.305
408	MDP1428	NGETTA2020A	6.80542	2.92602	20.5463	29.256
409	MDP1442	ABI2019A	56.9947	5.46475	3.26115	35.5714
410	MDP1442	ABI2019B	48.8783	4.68439	2.32066	37.8441
411	MDP1442	NGETTA2019B	42.921	3.80839	8.94409	33.161
412	MDP1442	NGETTA2020A	11.3691	3.05488	19.8112	30.4385
413	MDP1455	ABI2019A	59.673	6.05653	3.00129	36.3233
414	MDP1455	ABI2019B	49.828	5.17035	2.05744	38.1636
415	MDP1455	NGETTA2019B	41.1077	3.94076	8.98118	32.7269
416	MDP1455	NGETTA2020A	8.84427	3.11121	19.9327	30.758
417	MDP1493	ABI2019A	54.0983	5.21286	5.38198	34.6644
418	MDP1493	ABI2019B	49.4225	4.67766	4.12619	37.4513
419	MDP1493	NGETTA2019B	41.9654	3.98267	11.3108	33.0947
420	MDP1493	NGETTA2020A	11.4256	2.92375	21.5517	30.0457
421	MDP1433	ABI2019A	56.6818	5.44974	3.60112	34.0219
422	MDP1433	ABI2019B	50.195	5.07359	2.82496	36.5456
423	MDP1433	NGETTA2019B	40.9991	3.83052	9.62906	30.3168
424	MDP1433	NGETTA2020A	8.31445	2.55001	20.1133	29.14
425	MDP1391	ABI2019A	61.5646	6.12091	5.89232	36.4678
426	MDP1391	ABI2019B	53.4482	6.03455	4.05763	38.8403
427	MDP1391	NGETTA2019B	47.8991	4.87687	13.7372	34.4838
428	MDP1391	NGETTA2020A	18.2902	3.87249	24.9978	31.4347
429	MDP1436	ABI2019A	56.0085	5.87795	2.80617	33.5242
430	MDP1436	ABI2019B	48.4784	4.97094	2.82825	37.1223
431	MDP1436	NGETTA2019B	41.0213	4.12995	9.82935	32.7657
432	MDP1436	NGETTA2020A	9.57728	3.0503	20.6192	29.7167
433	MDP1563	ABI2019A	62.4108	6.34625	24.9378	32.4227
434	MDP1563	ABI2019B	52.503	4.87398	9.63661	35.5722
435	MDP1563	NGETTA2019B	44.6081	4.06073	16.5513	28.2018
436	MDP1563	NGETTA2020A	14.0036	3.14323	28.4257	28.1666
437	MDP1381	ABI2019A	62.3948	6.51421	7.29903	32.3017
438	MDP1381	ABI2019B	52.6173	5.18476	4.28221	36.5883
439	MDP1381	NGETTA2019B	44.0677	4.6789	11.4379	29.6803
440	MDP1381	NGETTA2020A	11.5728	3.39992	22.0589	28.8748
441	MDP1540	ABI2019A	57.9048	5.15829	3.56904	39.6044
442	MDP1540	ABI2019B	51.1758	4.11154	4.12051	40.6383
443	MDP1540	NGETTA2019B	40.8776	3.60108	9.62417	36.7554
444	MDP1540	NGETTA2020A	12.2748	2.7852	20.2677	32.9119
445	MDP1514	ABI2019A	58.2006	5.31668	3.58267	37.1751
446	MDP1514	ABI2019B	50.0842	4.53633	2.64218	39.0279
447	MDP1514	NGETTA2019B	42.6272	3.84134	9.82678	34.6713
448	MDP1514	NGETTA2020A	9.3176	2.31178	20.3125	31.6223
449	MDP1554	ABI2019A	59.7784	5.45177	4.29946	35.2258
450	MDP1554	ABI2019B	51.662	4.67141	3.35897	38.0127
451	MDP1554	NGETTA2019B	44.205	3.97642	10.5436	33.6561
452	MDP1554	NGETTA2020A	12.761	2.89677	21.3334	30.6071
453	MDP1393b	ABI2019A	61.0642	5.88447	4.58117	34.7957
454	MDP1393b	ABI2019B	52.9478	5.99008	3.42928	37.2098
455	MDP1393b	NGETTA2019B	46.79	3.99033	11.9967	30.6386
456	MDP1393b	NGETTA2020A	14.0467	3.32947	21.6151	29.8042
457	MDP1570	ABI2019A	58.9353	5.32169	5.78805	34.5901
458	MDP1570	ABI2019B	50.8189	4.54134	4.84756	37.377
459	MDP1570	NGETTA2019B	43.5103	3.95928	13.7987	33.0204
460	MDP1570	NGETTA2020A	6.27438	2.11566	22.7599	29.9714
461	MDP1424	ABI2019A	60.7479	5.5884	4.2425	37.8761
462	MDP1424	ABI2019B	49.8053	4.7516	2.89141	38.9481
463	MDP1424	NGETTA2019B	43.4827	3.92155	9.54764	34.5915
464	MDP1424	NGETTA2020A	17.898	3.23704	20.7301	31.5425
465	MDP1536	ABI2019A	58.4152	5.45579	3.80196	37.4592
466	MDP1536	ABI2019B	50.2987	4.67544	2.86147	38.3166
467	MDP1536	NGETTA2019B	42.8417	3.98045	10.0461	35.8964
468	MDP1536	NGETTA2020A	11.3977	2.90079	20.8359	31.8043
469	MDP1367	ABI2019A	59.5382	6.27062	11.693	34.1895
470	MDP1367	ABI2019B	49.9918	5.97951	4.59033	37.8188
471	MDP1367	NGETTA2019B	44.5912	5.3092	11.6753	33.3056
472	MDP1367	NGETTA2020A	9.30707	2.84471	22.6749	30.4132
473	MDP1470	ABI2019A	58.1304	5.37455	2.83889	35.4732
474	MDP1470	ABI2019B	50.0139	4.5942	1.8984	38.2601
475	MDP1470	NGETTA2019B	42.5569	3.8992	9.083	33.9036
476	MDP1470	NGETTA2020A	11.1129	2.26631	19.1269	30.8545
477	MDP1488	ABI2019A	60.0189	6.0348	5.12402	33.7618
478	MDP1488	ABI2019B	53.6855	5.49039	4.1303	36.9824
479	MDP1488	NGETTA2019B	39.3192	3.86356	10.9057	31.7646
480	MDP1488	NGETTA2020A	11.0885	3.1428	22.0755	29.4294
481	MDP1500	ABI2019A	57.8306	5.52135	3.83315	34.9341
482	MDP1500	ABI2019B	49.7142	4.02506	1.8125	37.8072
483	MDP1500	NGETTA2019B	42.2571	4.71056	9.71736	35.1477
484	MDP1500	NGETTA2020A	10.8131	2.99816	20.363	30.6567
485	MDP1385	ABI2019A	64.149	5.21228	4.50714	32.7941
486	MDP1385	ABI2019B	53.7214	4.03884	1.79921	36.9513
487	MDP1385	NGETTA2019B	46.2643	2.80787	9.04713	31.7657
488	MDP1385	NGETTA2020A	20.5369	2.87221	19.8695	29.5457
489	MDP1539	ABI2019A	62.5739	5.35942	8.03504	36.4512
490	MDP1539	ABI2019B	51.8541	4.42188	3.24552	39.4092
491	MDP1539	NGETTA2019B	42.4768	3.68644	11.8215	34.7938
492	MDP1539	NGETTA2020A	13.94	3.48978	22.9733	31.4647
493	MDP1418	ABI2019A	59.8309	5.64774	4.21479	34.5947
494	MDP1418	ABI2019B	51.7145	4.86739	3.27431	37.3816
495	MDP1418	NGETTA2019B	44.2575	4.1724	10.4589	33.025
496	MDP1418	NGETTA2020A	12.8135	3.09275	21.2487	29.976
497	MDP1485	ABI2019A	52.4799	4.80215	3.31991	37.7268
498	MDP1485	ABI2019B	49.4287	4.43903	3.34581	38.6836
499	MDP1485	NGETTA2019B	41.9716	3.00498	10.3051	34.2019
500	MDP1485	NGETTA2020A	13.1096	2.82448	21.1962	31.278
501	MDP1532	ABI2019A	58.1326	4.01212	0.881779	35.5658
502	MDP1532	ABI2019B	50.0162	4.11388	1.49861	38.3527
503	MDP1532	NGETTA2019B	42.5591	2.79622	8.28495	33.9961
504	MDP1532	NGETTA2020A	8.65777	2.02786	19.5388	30.9471
505	MDP1531	ABI2019A	58.6979	5.39733	2.51798	37.1625
506	MDP1531	ABI2019B	52.0582	4.95625	3.23163	39.0226
507	MDP1531	NGETTA2019B	44.1412	4.54975	9.93064	34.666
508	MDP1531	NGETTA2020A	9.53395	2.51705	19.9425	31.617
509	MDP1486	ABI2019A	61.2331	6.30498	6.89296	35.4936
510	MDP1486	ABI2019B	55.1224	5.80039	4.33481	37.5227
511	MDP1486	NGETTA2019B	48.3182	5.3858	12.5307	33.3609
512	MDP1486	NGETTA2020A	17.3644	4.04987	23.5169	30.3118
513	MDP1552	ABI2019A	59.9664	6.05306	5.44312	33.6599
514	MDP1552	ABI2019B	56.7631	6.55541	6.6397	37.2301
515	MDP1552	NGETTA2019B	44.2416	4.93984	13.4918	32.5741
516	MDP1552	NGETTA2020A	17.1549	3.79659	23.8188	29.8245
517	MDP1547	ABI2019A	55.7811	4.89536	2.55958	34.5789
518	MDP1547	ABI2019B	49.7083	4.50406	2.37298	39.5929
519	MDP1547	NGETTA2019B	43.2107	3.77535	9.41672	33.9319
520	MDP1547	NGETTA2020A	13.9916	2.86059	20.5393	30.8829
521	MDP1456	ABI2019A	54.576	5.30733	2.5919	34.3622
522	MDP1456	ABI2019B	49.2973	4.65083	-0.71206	36.0397
523	MDP1456	NGETTA2019B	40.1227	4.30475	9.62792	32.3645
524	MDP1456	NGETTA2020A	8.71942	3.50507	19.9258	29.7434
525	MDP1434	ABI2019A	56.6622	4.62495	2.08962	35.1311
526	MDP1434	ABI2019B	48.5458	3.20878	-2.62422	38.8783
527	MDP1434	NGETTA2019B	41.0887	2.92943	7.41268	37.1004
528	MDP1434	NGETTA2020A	9.64469	2.37407	18.6619	31.4727
529	MDP1501	ABI2019A	56.805	5.96598	3.67248	33.5554
530	MDP1501	ABI2019B	52.2209	5.0232	1.88223	37.2777
531	MDP1501	NGETTA2019B	46.6898	4.28017	9.32725	32.7157
532	MDP1501	NGETTA2020A	9.50753	3.43718	20.7114	29.6666
533	MDP1432	ABI2019A	61.3751	6.65827	3.88011	29.9053
534	MDP1432	ABI2019B	51.4317	6.04445	4.1479	34.8263
535	MDP1432	NGETTA2019B	44.2898	4.69364	10.2795	32.8584
536	MDP1432	NGETTA2020A	10.4427	3.73614	21.3752	28.3885
537	MDP1444	ABI2019A	61.1428	5.87703	3.31692	35.6063
538	MDP1444	ABI2019B	49.3822	4.8848	2.64701	38.7839
539	MDP1444	NGETTA2019B	45.5558	4.59016	9.50975	36.306
540	MDP1444	NGETTA2020A	10.4812	3.11015	20.6214	31.3783
541	MDP1490	ABI2019A	57.8306	5.52741	5.23514	34.6644
542	MDP1490	ABI2019B	49.7142	4.74706	4.29466	37.4513
543	MDP1490	NGETTA2019B	42.2571	4.05206	11.4793	33.0947
544	MDP1490	NGETTA2020A	10.8131	2.97241	22.2691	30.0457
545	MDP1488a	ABI2019A	57.8306	5.52741	5.23514	34.6644
546	MDP1488a	ABI2019B	49.7142	4.74706	4.29466	37.4513
547	MDP1488a	NGETTA2019B	42.2571	4.05206	11.4793	33.0947
548	MDP1488a	NGETTA2020A	10.8131	2.97241	22.2691	30.0457
549	MDP1445	ABI2019A	58.6007	5.38963	2.90546	36.4176
550	MDP1445	ABI2019B	44.6627	4.91479	3.80114	39.7898
551	MDP1445	NGETTA2019B	41.6376	3.9992	9.14905	36.3325
552	MDP1445	NGETTA2020A	6.27465	2.85845	20.693	31.7989
553	MDP1383	ABI2019A	65.171	5.90653	4.36063	39.2338
554	MDP1383	ABI2019B	49.8901	4.78317	6.84774	41.0763
555	MDP1383	NGETTA2019B	45.4673	4.13519	11.1885	35.9621
556	MDP1383	NGETTA2020A	14.0233	2.38783	21.1819	32.9131
557	MDP1556	ABI2019A	59.7006	6.28167	3.64003	34.3812
558	MDP1556	ABI2019B	51.453	4.48184	3.65911	39.5375
559	MDP1556	NGETTA2019B	44.4607	4.79717	11.1576	33.5457
560	MDP1556	NGETTA2020A	11.8042	4.13092	21.7067	30.7371
561	MDP1426	ABI2019A	58.1932	5.88058	3.63192	36.0309
562	MDP1426	ABI2019B	48.7036	4.79108	2.91385	35.9231
563	MDP1426	NGETTA2019B	41.2466	4.09609	10.0985	33.1521
564	MDP1426	NGETTA2020A	9.80257	3.01643	20.8883	30.1031
565	MDP1368	ABI2019A	60.9148	5.74001	3.88883	35.754
566	MDP1368	ABI2019B	52.7984	4.95966	2.94834	38.5408
567	MDP1368	NGETTA2019B	45.3413	4.26466	10.1329	34.1843
568	MDP1368	NGETTA2020A	13.8973	3.18501	20.9228	31.1352
569	MDP1392	ABI2019A	61.22	6.86517	4.09087	38.1757
570	MDP1392	ABI2019B	53.2261	5.64204	3.22399	41.0029
571	MDP1392	NGETTA2019B	46.2977	4.97678	11.4167	34.9375
572	MDP1392	NGETTA2020A	17.6389	3.5543	21.2793	32.4212
573	MDP1589	ABI2019A	59.5671	4.14442	3.64936	35.4604
574	MDP1589	ABI2019B	51.4507	4.35964	2.91458	37.7421
575	MDP1589	NGETTA2019B	43.9936	3.53446	9.32893	33.3856
576	MDP1589	NGETTA2020A	12.5496	2.58499	20.889	30.3365
577	MDP1408	ABI2019A	53.3765	5.16897	5.4193	31.6315
578	MDP1408	ABI2019B	51.2362	4.60842	7.73369	36.1131
579	MDP1408	NGETTA2019B	40.6302	3.72441	11.5696	36.0224
580	MDP1408	NGETTA2020A	11.9107	2.46071	21.746	29.0594
581	MDP1384	ABI2019A	65.7048	5.39933	4.00992	37.3159
582	MDP1384	ABI2019B	55.2663	5.6688	2.68827	40.0011
583	MDP1384	NGETTA2019B	45.48	4.10432	8.99728	35.6293
584	MDP1384	NGETTA2020A	8.26117	2.19285	20.1708	34.5293
585	MDP1515a	ABI2019A	58.4152	5.45579	3.80196	35.5658
586	MDP1515a	ABI2019B	50.2987	4.67544	2.86147	38.3527
587	MDP1515a	NGETTA2019B	42.8417	3.98045	10.0461	33.9961
588	MDP1515a	NGETTA2020A	11.3977	2.90079	20.8359	30.9471
589	MDP1482	ABI2019A	62.6185	5.7612	0.827145	33.7598
590	MDP1482	ABI2019B	50.6068	5.17093	1.58543	37.9215
591	MDP1482	NGETTA2019B	44.7558	4.0887	8.16862	33.9742
592	MDP1482	NGETTA2020A	11.3608	3.57465	18.7328	31.0131
593	MDP1461	ABI2019A	58.1304	5.54562	3.3768	35.4732
594	MDP1461	ABI2019B	50.0139	4.76526	2.43632	38.2601
595	MDP1461	NGETTA2019B	42.5569	4.07027	9.62091	33.9036
596	MDP1461	NGETTA2020A	11.1129	2.99062	20.4107	30.8545
597	MDP1491a	ABI2019A	57.8306	5.52741	5.23514	34.6644
598	MDP1491a	ABI2019B	49.7142	4.74706	4.29466	37.4513
599	MDP1491a	NGETTA2019B	42.2571	4.05206	11.4793	33.0947
600	MDP1491a	NGETTA2020A	10.8131	2.97241	22.2691	30.0457
601	MDP1379	ABI2019A	54.3641	5.18105	4.68595	36.9915
602	MDP1379	ABI2019B	52.6116	4.20663	3.10416	40.9659
603	MDP1379	NGETTA2019B	42.5504	4.00839	9.98228	37.1669
604	MDP1379	NGETTA2020A	16.7326	2.8641	20.6287	37.5456
605	MDP1419	ABI2019A	59.3109	5.66451	4.2492	35.0943
606	MDP1419	ABI2019B	51.1945	4.88415	3.30871	37.8812
607	MDP1419	NGETTA2019B	43.7374	4.18916	10.4933	33.5246
608	MDP1419	NGETTA2020A	7.77058	3.16373	21.3308	31.1668
609	MDP1555	ABI2019A	59.5504	5.31852	2.92772	38.1064
610	MDP1555	ABI2019B	51.434	4.72432	-0.399688	38.8761
611	MDP1555	NGETTA2019B	41.9935	3.2261	9.65662	34.7626
612	MDP1555	NGETTA2020A	12.5329	2.76353	19.9617	31.7136
613	MDP1536e	ABI2019A	58.6752	5.509	3.54825	33.5387
614	MDP1536e	ABI2019B	50.5588	4.72864	2.60776	36.3255
615	MDP1536e	NGETTA2019B	43.1017	4.03365	9.79236	31.1508
616	MDP1536e	NGETTA2020A	13.9195	3.12607	20.2304	26.9334
617	MDP1551	ABI2019A	63.5225	5.98304	5.18968	37.442
618	MDP1551	ABI2019B	53.9295	4.82152	6.50283	39.1827
619	MDP1551	NGETTA2019B	44.721	4.86465	12.8493	34.8939
620	MDP1551	NGETTA2020A	21.3148	3.98456	23.7608	32.026
621	MDP1484	ABI2019A	58.8237	5.59164	7.25127	34.038
622	MDP1484	ABI2019B	48.1961	4.7304	8.20385	37.0895
623	MDP1484	NGETTA2019B	45.2715	4.0878	13.941	31.7346
624	MDP1484	NGETTA2020A	20.933	3.88082	25.2343	29.0215
625	MDP1462	ABI2019A	59.3582	5.57592	3.9378	34.6039
626	MDP1462	ABI2019B	51.8924	5.24254	2.47494	37.9398
627	MDP1462	NGETTA2019B	42.1467	4.29614	11.1493	31.9519
628	MDP1462	NGETTA2020A	32.2676	3.94505	20.4692	32.2715
629	MDP1457	ABI2019A	57.7407	5.23745	2.74113	36.0681
630	MDP1457	ABI2019B	49.4162	4.45148	1.94884	38.855
631	MDP1457	NGETTA2019B	41.9591	3.59631	8.73687	34.4984
632	MDP1457	NGETTA2020A	5.10814	1.81656	19.792	32.2724
633	MDP1453	ABI2019A	59.2461	5.34399	3.04881	36.172
634	MDP1453	ABI2019B	50.4579	4.82201	1.11414	38.8051
635	MDP1453	NGETTA2019B	43.3053	3.73424	8.70861	34.5028
636	MDP1453	NGETTA2020A	14.4412	3.69801	20.8057	32.7732
637	MDP1590	ABI2019A	59.128	5.09112	3.85594	34.3208
638	MDP1590	ABI2019B	52.9921	3.72985	2.40423	36.0909
639	MDP1590	NGETTA2019B	43.2745	3.55791	9.52037	33.667
640	MDP1590	NGETTA2020A	6.59167	1.89108	21.006	29.4305
641	MDP1568	ABI2019A	59.7294	5.737	4.76665	36.3333
642	MDP1568	ABI2019B	51.4377	5.6554	4.54889	39.4198
643	MDP1568	NGETTA2019B	42.2427	4.34669	10.8449	36.524
644	MDP1568	NGETTA2020A	16.2118	3.20326	21.5318	31.472
645	MDP1479	ABI2019A	58.44	5.35062	4.77718	35.8308
646	MDP1479	ABI2019B	49.7985	4.58219	3.04793	38.7191
647	MDP1479	NGETTA2019B	42.3414	3.8872	10.2325	34.3625
648	MDP1479	NGETTA2020A	8.49837	2.22739	21.0817	32.0498
649	MDP1566a	ABI2019A	60.8587	5.75354	5.05354	34.3476
650	MDP1566a	ABI2019B	52.7423	4.97318	4.11305	37.1345
651	MDP1566a	NGETTA2019B	45.2852	4.27819	11.2976	32.7779
652	MDP1566a	NGETTA2020A	25.0743	4.05709	22.7734	29.3933
653	MDP1510	ABI2019A	58.4529	5.3887	3.15967	36.8389
654	MDP1510	ABI2019B	50.3365	4.6399	2.30779	38.718
655	MDP1510	NGETTA2019B	42.8794	3.94491	9.49238	34.3614
656	MDP1510	NGETTA2020A	11.7635	2.78187	19.603	30.91
657	MDP1506	ABI2019A	57.8306	5.52741	5.23514	34.5776
658	MDP1506	ABI2019B	49.7142	4.74706	4.29466	35.8222
659	MDP1506	NGETTA2019B	42.2571	4.05206	11.4793	34.4301
660	MDP1506	NGETTA2020A	10.8131	2.97241	22.2691	29.9589
661	MDP1503	ABI2019A	62.4471	6.12877	2.53864	32.9703
662	MDP1503	ABI2019B	50.6438	3.75034	2.19159	33.8304
663	MDP1503	NGETTA2019B	47.5846	4.38985	9.45461	29.3794
664	MDP1503	NGETTA2020A	11.7427	2.96318	20.7134	27.9857
665	MDP1396	ABI2019A	63.6341	6.08184	9.63849	35.5016
666	MDP1396	ABI2019B	52.6227	6.05351	4.3242	38.1692
667	MDP1396	NGETTA2019B	49.9164	5.43329	13.4328	33.8127
668	MDP1396	NGETTA2020A	13.974	4.00899	24.5077	31.7341
669	MDP1474	ABI2019A	56.9313	5.52468	3.23234	35.2575
670	MDP1474	ABI2019B	48.8149	4.74433	2.29185	38.0444
671	MDP1474	NGETTA2019B	41.3578	4.04934	9.47644	33.6878
672	MDP1474	NGETTA2020A	-0.514549	2.90199	20.0659	30.3402
673	MDP1429	ABI2019A	56.6622	5.2277	3.46222	34.6287
674	MDP1429	ABI2019B	48.5458	4.44735	2.52173	37.4156
675	MDP1429	NGETTA2019B	41.0887	3.75235	9.70633	33.059
676	MDP1429	NGETTA2020A	9.64469	1.87018	19.73	29.6046
677	MDP1592a	ABI2019A	59.5671	5.48807	4.55888	34.5901
678	MDP1592a	ABI2019B	51.4507	4.70772	3.61839	37.377
679	MDP1592a	NGETTA2019B	43.9936	4.01273	10.803	33.0204
680	MDP1592a	NGETTA2020A	12.5496	2.93307	21.5928	29.9714
681	MDP1549	ABI2019A	59.0683	5.76924	6.06998	36.1363
682	MDP1549	ABI2019B	48.3585	4.32695	3.73985	38.1738
683	MDP1549	NGETTA2019B	39.9121	4.88958	9.86339	33.9729
684	MDP1549	NGETTA2020A	12.0508	3.03892	21.6688	30.9238
685	MDP1497	ABI2019A	56.4776	4.7091	4.95446	34.2868
686	MDP1497	ABI2019B	49.3921	3.3832	3.5104	37.0737
687	MDP1497	NGETTA2019B	41.935	3.68147	11.4699	32.7171
688	MDP1497	NGETTA2020A	8.72104	2.84429	23.2931	29.1457
689	MDP1376	ABI2019A	60.7921	6.1043	3.65771	35.73
690	MDP1376	ABI2019B	52.6756	5.32395	2.71722	38.5169
691	MDP1376	NGETTA2019B	45.2186	4.62896	9.90182	34.1604
692	MDP1376	NGETTA2020A	12.7072	4.72747	20.3712	31.0782
693	MDP1368a	ABI2019A	64.0468	5.76899	6.09905	32.9815
694	MDP1368a	ABI2019B	48.8795	4.07289	4.32987	35.6386
695	MDP1368a	NGETTA2019B	50.6811	5.5837	11.9778	32.4042
696	MDP1368a	NGETTA2020A	17.6062	4.36451	24.5932	29.007
697	MDP1388a	ABI2019A	60.9148	5.74001	3.88883	35.754
698	MDP1388a	ABI2019B	52.7984	4.95966	2.94834	38.5408
699	MDP1388a	NGETTA2019B	45.3413	4.26466	10.1329	34.1843
700	MDP1388a	NGETTA2020A	13.8973	3.18501	20.9228	31.1352
701	MDP1554a	ABI2019A	59.7784	5.45177	4.29946	36.0494
702	MDP1554a	ABI2019B	51.662	4.67141	3.35897	36.3932
703	MDP1554a	NGETTA2019B	44.205	3.97642	10.5436	33.4209
704	MDP1554a	NGETTA2020A	12.761	2.89677	21.3334	30.3719
705	MDP1473	ABI2019A	61.4492	5.75599	3.51533	35.0424
706	MDP1473	ABI2019B	50.2424	5.04777	3.39959	37.8293
707	MDP1473	NGETTA2019B	42.7853	2.99398	9.09156	33.4727
708	MDP1473	NGETTA2020A	10.2379	3.96928	20.7159	29.8276
709	MDP1472	ABI2019A	58.1414	5.60769	3.20604	34.6052
710	MDP1472	ABI2019B	50.025	4.82734	2.26556	37.3921
711	MDP1472	NGETTA2019B	42.5679	4.13234	9.45015	33.0356
712	MDP1472	NGETTA2020A	11.2203	3.25344	20.0032	28.7856
713	MDP1569a	ABI2019A	62.9601	5.22106	12.9371	34.2696
714	MDP1569a	ABI2019B	51.4767	4.50385	7.11131	37.0565
715	MDP1569a	NGETTA2019B	44.0196	3.80886	14.2959	32.6999
716	MDP1569a	NGETTA2020A	9.43495	2.13302	25.0439	29.2074
717	MDP1573	ABI2019A	59.5671	5.48807	4.55888	34.5901
718	MDP1573	ABI2019B	51.4507	4.70772	3.61839	37.377
719	MDP1573	NGETTA2019B	43.9936	4.01273	10.803	33.0204
720	MDP1573	NGETTA2020A	12.5496	2.93307	21.5928	29.9714
721	MDP1397	ABI2019A	59.7398	5.99526	3.45462	34.1168
722	MDP1397	ABI2019B	51.6234	5.2218	2.32044	36.9135
723	MDP1397	NGETTA2019B	44.1663	4.95677	9.09611	32.7137
724	MDP1397	NGETTA2020A	11.9294	4.12042	20.2307	29.5572
725	MDP1575	ABI2019A	58.9264	4.97578	2.83505	33.3591
726	MDP1575	ABI2019B	50.81	3.55061	0.212969	36.4972
727	MDP1575	NGETTA2019B	37.7809	2.48843	8.37036	29.7348
728	MDP1575	NGETTA2020A	11.9089	2.42078	19.869	28.7403
729	MDP1508e	ABI2019A	58.0657	6.46641	5.56683	34.7425
730	MDP1508e	ABI2019B	49.9493	5.87131	6.81449	36.8082
731	MDP1508e	NGETTA2019B	44.9494	5.71785	13.9795	33.9277
732	MDP1508e	NGETTA2020A	10.6357	3.39238	23.7993	30.1981
733	MDP1458	ABI2019A	58.1304	5.54562	3.3768	35.4732
734	MDP1458	ABI2019B	50.0139	4.76526	2.43632	38.2601
735	MDP1458	NGETTA2019B	42.5569	4.07027	9.62091	33.9036
736	MDP1458	NGETTA2020A	11.1129	2.99062	20.4107	30.8545
737	MDP1427	ABI2019A	56.8224	5.88171	4.85718	34.5829
738	MDP1427	ABI2019B	46.7964	5.51998	5.27752	35.8091
739	MDP1427	NGETTA2019B	44.7607	4.06584	10.8817	29.7387
740	MDP1427	NGETTA2020A	9.5965	3.40099	21.8008	28.8504
741	MDP1567	ABI2019A	59.1255	5.50991	3.18984	34.1654
742	MDP1567	ABI2019B	51.0091	2.95458	-0.557849	36.9523
743	MDP1567	NGETTA2019B	43.552	3.56651	9.0409	32.5957
744	MDP1567	NGETTA2020A	8.26786	1.8826	19.4084	28.9591
745	MDP1446	ABI2019A	57.3697	4.54482	3.243	30.1677
746	MDP1446	ABI2019B	49.2533	4.41052	3.0076	34.4997
747	MDP1446	NGETTA2019B	41.7962	3.85001	9.28631	29.8499
748	MDP1446	NGETTA2020A	16.5058	3.5406	20.8803	27.0316
749	MDP1491	ABI2019A	58.287	4.58213	3.47787	34.1355
750	MDP1491	ABI2019B	50.1706	3.50232	0.834753	36.3783
751	MDP1491	NGETTA2019B	42.7135	3.43276	9.02519	32.8794
752	MDP1491	NGETTA2020A	15.2388	2.68777	20.1031	29.0157
753	MDP1412	ABI2019A	61.5393	6.42543	3.54947	35.5119
754	MDP1412	ABI2019B	54.3746	4.73436	2.64502	38.3601
755	MDP1412	NGETTA2019B	45.9658	3.86319	9.10356	35.3599
756	MDP1412	NGETTA2020A	28.4276	4.57875	20.5114	30.9411
757	MDP1451	ABI2019A	56.1925	4.82099	3.2649	36.01
758	MDP1451	ABI2019B	45.9011	4.57338	2.24083	36.924
759	MDP1451	NGETTA2019B	36.6609	4.01883	9.86796	31.2821
760	MDP1451	NGETTA2020A	11.2237	2.42386	20.4026	27.8456
761	MDP1543	ABI2019A	60.0857	4.99911	3.55532	36.1063
762	MDP1543	ABI2019B	51.6937	4.69609	2.76097	38.3821
763	MDP1543	NGETTA2019B	44.2366	4.55824	9.26248	34.0255
764	MDP1543	NGETTA2020A	12.7926	2.92145	20.7354	30.9765
765	MDP1578	ABI2019A	58.4869	5.50738	4.71976	36.364
766	MDP1578	ABI2019B	47.7601	5.04738	5.36635	40.3715
767	MDP1578	NGETTA2019B	39.3971	4.62922	13.1103	36.3359
768	MDP1578	NGETTA2020A	8.20198	2.0973	23.054	30.8325
769	MDP1466	ABI2019A	58.1304	5.54562	3.3768	35.4732
770	MDP1466	ABI2019B	50.0139	4.76526	2.43632	38.2601
771	MDP1466	NGETTA2019B	42.5569	4.07027	9.62091	33.9036
772	MDP1466	NGETTA2020A	11.1129	2.99062	20.4107	30.8545
773	MDP1409	ABI2019A	59.2631	5.42168	3.78799	34.5947
774	MDP1409	ABI2019B	51.1467	4.64133	2.8475	37.3816
775	MDP1409	NGETTA2019B	43.6897	3.94633	10.0321	33.025
776	MDP1409	NGETTA2020A	7.30756	2.13557	20.2301	29.976
777	MDP1558	ABI2019A	59.7784	5.45177	4.29946	35.2258
778	MDP1558	ABI2019B	51.662	4.67141	3.35897	38.0127
779	MDP1558	NGETTA2019B	44.205	3.97642	10.5436	33.6561
780	MDP1558	NGETTA2020A	12.761	2.89677	21.3334	30.6071
781	MDP1398	ABI2019A	59.8309	5.51219	3.68372	34.5947
782	MDP1398	ABI2019B	51.7145	4.73184	2.74323	37.3816
783	MDP1398	NGETTA2019B	44.2575	4.03685	9.92783	33.025
784	MDP1398	NGETTA2020A	12.8135	2.51881	19.9812	29.976
785	MDP1534	ABI2019A	58.1304	5.42373	3.96871	37.2608
786	MDP1534	ABI2019B	50.014	4.40346	2.63021	39.75
787	MDP1534	NGETTA2019B	43.6024	3.56636	10.2727	34.91
788	MDP1534	NGETTA2020A	7.59057	3.38697	21.572	31.861
789	MDP1416	ABI2019A	60.0154	6.39173	3.87345	34.5021
790	MDP1416	ABI2019B	50.9268	5.63972	2.79414	38.8286
791	MDP1416	NGETTA2019B	40.8008	4.43172	9.97047	33.4253
792	MDP1416	NGETTA2020A	19.2149	4.23439	21.5935	30.3763
793	MDP1498	ABI2019A	57.8306	5.52741	5.23514	34.6644
794	MDP1498	ABI2019B	49.7142	4.74706	4.29466	37.4513
795	MDP1498	NGETTA2019B	42.2571	4.05206	11.4793	33.0947
796	MDP1498	NGETTA2020A	10.8131	2.97241	22.2691	30.0457
797	MDP1390	ABI2019A	57.8039	6.42333	4.60265	35.1918
798	MDP1390	ABI2019B	52.6975	5.42692	4.22104	37.2009
799	MDP1390	NGETTA2019B	39.8072	3.77927	10.6481	33.6221
800	MDP1390	NGETTA2020A	13.1496	3.29171	21.4931	30.5731
801	MDP1413	ABI2019A	59.7986	4.02482	2.15347	34.5947
802	MDP1413	ABI2019B	51.6822	4.37923	2.33184	37.3816
803	MDP1413	NGETTA2019B	47.2432	3.69338	9.13599	33.025
804	MDP1413	NGETTA2020A	9.48216	2.15148	20.4987	29.976
805	MDP1464	ABI2019A	58.1304	5.54562	3.3768	35.4732
806	MDP1464	ABI2019B	50.0139	4.76526	2.43632	38.2601
807	MDP1464	NGETTA2019B	42.5569	4.07027	9.62091	33.9036
808	MDP1464	NGETTA2020A	11.1129	2.99062	20.4107	30.8545
809	MDP1489	ABI2019A	57.8306	5.52741	5.23514	34.6644
810	MDP1489	ABI2019B	49.7142	4.74706	4.29466	37.4513
811	MDP1489	NGETTA2019B	42.2571	4.05206	11.4793	33.0947
812	MDP1489	NGETTA2020A	10.8131	2.97241	22.2691	30.0457
813	MDP1492	ABI2019A	57.0422	5.86223	4.69377	30.6517
814	MDP1492	ABI2019B	51.9548	4.74792	4.25372	34.8653
815	MDP1492	NGETTA2019B	41.6608	4.31786	12.35	29.3286
816	MDP1492	NGETTA2020A	8.69189	2.51603	23.1716	27.6812
817	MDP1370	ABI2019A	60.9148	4.91323	3.09359	36.6006
818	MDP1370	ABI2019B	52.7984	4.79436	1.79919	39.6326
819	MDP1370	NGETTA2019B	45.3413	3.50323	8.75074	37.0319
820	MDP1370	NGETTA2020A	13.8973	3.45894	19.3475	32.227
821	MDP1515	ABI2019A	55.4579	5.23805	3.24559	32.5095
822	MDP1515	ABI2019B	46.3285	3.71681	1.70683	36.0005
823	MDP1515	NGETTA2019B	44.8019	4.4095	9.05992	29.9742
824	MDP1515	NGETTA2020A	13.8086	3.2423	19.6482	28.7958
825	MDP1585	ABI2019A	58.9698	5.10507	2.36629	35.4483
826	MDP1585	ABI2019B	50.8534	4.06662	-1.01572	35.2879
827	MDP1585	NGETTA2019B	43.3963	3.62972	8.6104	32.6566
828	MDP1585	NGETTA2020A	6.75816	1.5695	18.8014	29.6076
829	MDP1537	ABI2019A	59.4462	5.26704	5.37711	35.2408
830	MDP1537	ABI2019B	48.7857	4.51711	10.9226	37.0555
831	MDP1537	NGETTA2019B	42.8235	3.59807	12.3817	33.2984
832	MDP1537	NGETTA2020A	13.1331	3.27023	24.0043	30.3105
833	MDP1405	ABI2019A	59.7323	5.63531	8.16397	33.9282
834	MDP1405	ABI2019B	49.7187	4.83809	13.2155	36.7941
835	MDP1405	NGETTA2019B	44.1588	3.84964	13.7345	31.7038
836	MDP1405	NGETTA2020A	13.7542	3.36731	25.3556	29.3885
837	MDP1439	ABI2019A	55.0352	5.41982	1.88183	32.3925
838	MDP1439	ABI2019B	48.7363	4.45768	-1.75308	37.1059
839	MDP1439	NGETTA2019B	44.9438	5.36059	8.22111	33.842
840	MDP1439	NGETTA2020A	9.64523	3.77835	19.0266	29.7003
841	MDP1371	ABI2019A	60.9978	5.62844	4.71228	32.1312
842	MDP1371	ABI2019B	55.7999	4.7284	5.04203	36.8533
843	MDP1371	NGETTA2019B	48.6762	4.63061	11.1323	33.966
844	MDP1371	NGETTA2020A	8.53129	2.35474	21.4419	29.8741
845	MDP1512	ABI2019A	59.5861	4.43545	2.32254	37.2184
846	MDP1512	ABI2019B	51.4697	4.41082	1.85294	38.9707
847	MDP1512	NGETTA2019B	44.0126	3.1535	8.40971	34.4345
848	MDP1512	NGETTA2020A	22.7525	3.09844	19.5276	31.5651
849	MDP1463	ABI2019A	58.1253	5.74931	2.23257	34.5142
850	MDP1463	ABI2019B	53.4669	5.63293	0.000479173	37.301
851	MDP1463	NGETTA2019B	40.7984	4.83746	8.65919	31.6175
852	MDP1463	NGETTA2020A	9.35946	2.62563	18.7889	29.8954
853	MDP1448	ABI2019A	56.7186	5.17509	2.7957	33.6981
854	MDP1448	ABI2019B	50.1154	4.61347	1.0262	35.7108
855	MDP1448	NGETTA2019B	41.1451	2.78489	8.51336	31.2097
856	MDP1448	NGETTA2020A	8.679	2.34356	19.4947	29.0794
857	MDP1522	ABI2019A	55.8222	5.77823	4.50935	36.7834
858	MDP1522	ABI2019B	45.7616	4.36129	1.21737	37.3002
859	MDP1522	NGETTA2019B	42.344	4.52275	9.70355	34.0449
860	MDP1522	NGETTA2020A	12.7066	3.97653	20.2845	30.9959
861	MDP1483	ABI2019A	56.6863	4.96103	2.97022	37.8152
862	MDP1483	ABI2019B	43.6326	4.06107	2.28835	38.4721
863	MDP1483	NGETTA2019B	38.2674	3.13928	9.5617	34.3276
864	MDP1483	NGETTA2020A	7.49953	2.08004	20.4649	31.2786
865	MDP1408a	ABI2019A	59.5737	5.45912	3.6942	34.5947
866	MDP1408a	ABI2019B	51.4573	4.67877	2.75371	37.3816
867	MDP1408a	NGETTA2019B	44.0002	3.98377	9.93831	33.025
868	MDP1408a	NGETTA2020A	10.319	2.2941	20.0062	29.976
869	MDP1508j	ABI2019A	57.5385	5.38443	5.13101	33.7668
870	MDP1508j	ABI2019B	50.9739	5.0451	4.67047	35.9607
871	MDP1508j	NGETTA2019B	41.965	3.11203	11.0673	31.5482
872	MDP1508j	NGETTA2020A	6.42867	2.72306	21.8484	29.1481
873	MDP1469	ABI2019A	58.1304	5.54562	3.3768	35.4732
874	MDP1469	ABI2019B	50.0139	4.76526	2.43632	38.2601
875	MDP1469	NGETTA2019B	42.5569	4.07027	9.62091	33.9036
876	MDP1469	NGETTA2020A	11.1129	2.99062	20.4107	30.8545
877	MDP1415	ABI2019A	62.6172	5.72961	7.83861	38.0707
878	MDP1415	ABI2019B	59.1967	5.6761	4.80358	38.1474
879	MDP1415	NGETTA2019B	45.3099	4.78697	10.8075	31.567
880	MDP1415	NGETTA2020A	14.8553	4.24028	21.918	30.611
881	MDP1407	ABI2019A	61.7891	5.649	4.72534	33.7211
882	MDP1407	ABI2019B	48.1745	4.08211	5.59219	37.3854
883	MDP1407	NGETTA2019B	44.1096	3.86027	10.3777	34.5037
884	MDP1407	NGETTA2020A	12.6656	2.41675	20.9224	30.1149
885	MDP1588	ABI2019A	57.4569	5.55848	3.22597	37.9173
886	MDP1588	ABI2019B	50.5664	5.37164	-0.297072	40.7007
887	MDP1588	NGETTA2019B	45.1602	5.13649	9.24476	36.6127
888	MDP1588	NGETTA2020A	9.59005	2.35495	19.4195	32.3081
889	MDP1542	ABI2019A	60.2039	5.58521	3.63744	34.1266
890	MDP1542	ABI2019B	52.0875	4.80486	2.69695	36.9135
891	MDP1542	NGETTA2019B	48.2318	4.49268	9.26216	31.0362
892	MDP1542	NGETTA2020A	13.2856	3.07898	20.3728	29.5079
893	MDP1584a	ABI2019A	59.5671	5.48807	4.55888	34.5901
894	MDP1584a	ABI2019B	51.4507	4.70772	3.61839	37.377
895	MDP1584a	NGETTA2019B	43.9936	4.01273	10.803	33.0204
896	MDP1584a	NGETTA2020A	12.5496	2.93307	21.5928	29.9714
897	MDP1520	ABI2019A	57.7265	4.97993	5.79417	35.1725
898	MDP1520	ABI2019B	50.2277	3.37442	1.72564	38.1407
899	MDP1520	NGETTA2019B	42.7706	3.64097	10.2989	33.8172
900	MDP1520	NGETTA2020A	11.3267	2.56131	21.0888	30.7682
901	MDP1443	ABI2019A	57.4055	6.39462	2.60203	37.5659
902	MDP1443	ABI2019B	50.1147	5.01936	3.8123	39.7379
903	MDP1443	NGETTA2019B	40.6887	5.30655	10.7695	34.1668
904	MDP1443	NGETTA2020A	9.99179	3.28549	21.4132	31.555
905	MDP1417	ABI2019A	61.8791	6.13476	4.27833	35.2675
906	MDP1417	ABI2019B	51.8909	5.58405	3.02357	37.6639
907	MDP1417	NGETTA2019B	44.4338	4.49391	10.39	33.3073
908	MDP1417	NGETTA2020A	12.6519	3.89341	21.1336	30.2583
909	MDP1465	ABI2019A	57.8915	5.37793	3.02886	33.6622
910	MDP1465	ABI2019B	49.7751	4.59758	2.08837	36.4491
911	MDP1465	NGETTA2019B	42.318	3.90258	9.27297	29.5869
912	MDP1465	NGETTA2020A	8.79706	2.28061	19.5803	29.0435
913	MDP1521	ABI2019A	64.5545	5.5585	3.491	35.5658
914	MDP1521	ABI2019B	50.7589	4.61352	2.50355	38.3527
915	MDP1521	NGETTA2019B	43.3018	3.91853	9.68815	33.9961
916	MDP1521	NGETTA2020A	10.1807	2.474	19.9347	30.9471
917	MDP1395	ABI2019A	56.5298	5.16857	2.87339	33.7784
918	MDP1395	ABI2019B	51.0813	6.38084	2.75186	35.4359
919	MDP1395	NGETTA2019B	43.6242	4.15201	9.83185	32.2087
920	MDP1395	NGETTA2020A	9.3408	1.9314	20.3619	29.1597
921	MDP1566	ABI2019A	59.5671	5.48807	4.55888	34.5901
922	MDP1566	ABI2019B	51.4507	4.70772	3.61839	37.377
923	MDP1566	NGETTA2019B	43.9936	4.01273	10.803	33.0204
924	MDP1566	NGETTA2020A	12.5496	2.93307	21.5928	29.9714
925	MDP1388	ABI2019A	63.7036	6.44129	4.18946	35.754
926	MDP1388	ABI2019B	53.086	5.12528	3.0743	38.5408
927	MDP1388	NGETTA2019B	45.6289	4.43029	10.2589	34.1843
928	MDP1388	NGETTA2020A	14.1849	3.35064	21.0487	31.1352
929	MDP1410	ABI2019A	59.8309	6.24225	3.64595	35.8556
930	MDP1410	ABI2019B	51.7145	5.0078	3.03596	37.9106
931	MDP1410	NGETTA2019B	44.2575	4.3128	10.2206	33.554
932	MDP1410	NGETTA2020A	12.8135	3.23315	21.0104	30.505
933	MDP1386	ABI2019A	60.4572	5.48755	3.64725	36.3901
934	MDP1386	ABI2019B	52.3408	4.70719	2.70676	38.8077
935	MDP1386	NGETTA2019B	44.8838	4.0122	9.89136	34.4512
936	MDP1386	NGETTA2020A	9.46054	2.11606	20.3462	31.4021
937	MDP1377a	ABI2019A	62.6557	5.77507	4.14607	35.754
938	MDP1377a	ABI2019B	53.1935	5.34587	2.76014	38.5408
939	MDP1377a	NGETTA2019B	45.7364	4.98375	9.11364	34.1843
940	MDP1377a	NGETTA2020A	16.3824	4.83853	20.8592	31.1352
941	MDP1487	ABI2019A	62.3732	5.17493	7.67959	36.7484
942	MDP1487	ABI2019B	48.7112	5.89109	13.8712	37.0604
943	MDP1487	NGETTA2019B	44.1705	3.91369	14.4016	34.5911
944	MDP1487	NGETTA2020A	10.7995	3.06237	25.8556	30.7733
945	MDP1592e	ABI2019A	59.2186	5.37411	4.65812	34.913
946	MDP1592e	ABI2019B	51.1022	4.59376	3.71763	37.6999
947	MDP1592e	NGETTA2019B	43.4247	4.23539	10.5682	33.7901
948	MDP1592e	NGETTA2020A	9.39068	2.11393	22.1637	30.2943
949	MDP1536c	ABI2019A	58.0619	5.5787	2.39118	34.9587
950	MDP1536c	ABI2019B	46.8731	5.19583	-0.505591	36.9056
951	MDP1536c	NGETTA2019B	42.4884	4.10335	8.63529	33.389
952	MDP1536c	NGETTA2020A	11.0444	3.0237	19.4251	30.34
953	MDP1584c	ABI2019A	60.2602	5.72808	4.73154	33.7953
954	MDP1584c	ABI2019B	57.2232	5.37538	3.98152	35.2447
955	MDP1584c	NGETTA2019B	44.6867	3.57186	10.4265	31.0959
956	MDP1584c	NGETTA2020A	14.1909	4.20251	22.3636	28.8646
957	MDP1587	ABI2019A	59.1034	5.38156	4.54263	33.7627
958	MDP1587	ABI2019B	52.9774	5.05107	3.70986	36.914
959	MDP1587	NGETTA2019B	40.4823	3.75452	10.4703	31.0645
960	MDP1587	NGETTA2020A	9.11018	2.18388	21.7627	29.2309
961	MDP1564	ABI2019A	59.7659	4.70871	3.36927	36.4812
962	MDP1564	ABI2019B	52.4236	5.08013	1.12694	38.3322
963	MDP1564	NGETTA2019B	41.8702	3.88997	9.68036	33.4817
964	MDP1564	NGETTA2020A	14.1879	4.35947	20.3482	30.9266
965	MDP1422	ABI2019A	61.2617	5.56911	6.58555	37.8616
966	MDP1422	ABI2019B	52.4456	4.84936	3.82939	39.3272
967	MDP1422	NGETTA2019B	44.9885	3.97306	10.4095	36.3415
968	MDP1422	NGETTA2020A	19.2028	3.25831	21.3623	31.9216
969	MDP1452	ABI2019A	49.0673	5.50027	2.06105	35.8475
970	MDP1452	ABI2019B	49.5523	5.55456	2.20632	38.4723
971	MDP1452	NGETTA2019B	40.8405	4.32852	9.39462	35.0105
972	MDP1452	NGETTA2020A	13.3301	4.08227	20.0792	31.0667
973	MDP1572	ABI2019A	50.885	4.34905	0.971997	32.0446
974	MDP1572	ABI2019B	50.7962	4.34795	1.74337	35.8111
975	MDP1572	NGETTA2019B	43.3391	3.14674	8.5547	30.2676
976	MDP1572	NGETTA2020A	14.2303	2.69526	19.2029	28.4055
977	MDP1495	ABI2019A	57.6127	5.49858	4.47503	34.4686
978	MDP1495	ABI2019B	49.4963	4.73665	2.12325	37.3691
979	MDP1495	NGETTA2019B	42.0392	4.02324	10.7191	33.0126
980	MDP1495	NGETTA2020A	8.7003	2.83193	21.8662	29.9635
981	MDP1511	ABI2019A	58.2637	5.94196	2.92122	35.8393
982	MDP1511	ABI2019B	45.621	4.62077	1.58996	38.9336
983	MDP1511	NGETTA2019B	42.6902	4.21633	9.45068	34.2486
984	MDP1511	NGETTA2020A	14.4552	3.93986	20.3764	31.1996
985	MDP1517	ABI2019A	59.2424	5.90851	3.82222	35.0547
986	MDP1517	ABI2019B	48.935	4.71095	3.36141	38.1383
987	MDP1517	NGETTA2019B	42.5866	4.14708	10.2557	33.7817
988	MDP1517	NGETTA2020A	8.95073	3.45136	21.2352	30.7327
989	MDP425	ABI2019A	55.7454	5.103	5.52483	31.6318
990	MDP425	ABI2019B	49.3481	5.00982	4.32499	36.2152
991	MDP425	NGETTA2019B	38.6572	2.91488	11.9917	31.8586
992	MDP425	NGETTA2020A	3.8519	2.05047	22.254	28.825
993	MDP405	ABI2019A	57.3221	5.8602	4.55118	34.2681
994	MDP405	ABI2019B	49.2057	4.6544	3.94391	37.0616
995	MDP405	NGETTA2019B	40.881	3.72572	11.1922	32.5869
996	MDP405	NGETTA2020A	8.54697	2.89253	21.4507	28.815
997	MDP413	ABI2019A	66.6672	6.50326	7.575	32.6151
998	MDP413	ABI2019B	55.9412	5.54476	9.85179	37.3326
999	MDP413	NGETTA2019B	49.0933	4.31956	14.8606	33.7922
1000	MDP413	NGETTA2020A	15.3792	3.55104	26.0376	30.8064
1001	MDP372	ABI2019A	61.1227	4.70706	4.41266	37.0674
1002	MDP372	ABI2019B	53.0063	4.79726	3.77837	37.9811
1003	MDP372	NGETTA2019B	47.3799	3.8333	11.403	32.5402
1004	MDP372	NGETTA2020A	15.1444	3.11438	22.2809	31.4256
1005	MDP395	ABI2019A	56.9538	6.49773	7.1562	31.3268
1006	MDP395	ABI2019B	47.4993	4.85381	10.6484	37.1158
1007	MDP395	NGETTA2019B	39.6908	3.84068	16.5266	32.7592
1008	MDP395	NGETTA2020A	7.13618	2.27564	25.2806	31.8215
1009	MDP432	ABI2019A	58.0534	3.6937	5.83967	37.5587
1010	MDP432	ABI2019B	47.0331	3.8159	5.66362	39.6028
1011	MDP432	NGETTA2019B	39.8589	3.4664	11.833	35.0326
1012	MDP432	NGETTA2020A	10.1347	2.81878	23.0838	32.6848
1013	MDP66	ABI2019A	63.3123	6.02357	4.01957	35.4646
1014	MDP66	ABI2019B	51.3885	4.81275	3.23505	38.2515
1015	MDP66	NGETTA2019B	43.9314	4.11775	10.4196	33.8949
1016	MDP66	NGETTA2020A	12.2703	3.09862	20.5299	30.7632
1017	MDP447	ABI2019A	59.0473	5.12074	5.32365	38.7018
1018	MDP447	ABI2019B	52.9731	4.20169	5.41648	39.6405
1019	MDP447	NGETTA2019B	38.9201	3.06578	10.9996	35.2508
1020	MDP447	NGETTA2020A	11.6746	2.53787	22.0594	31.676
1021	MDP454	ABI2019A	57.946	5.19976	3.76974	35.7617
1022	MDP454	ABI2019B	51.2196	4.55047	3.44376	38.379
1023	MDP454	NGETTA2019B	43.7625	3.85548	10.6284	34.0224
1024	MDP454	NGETTA2020A	13.3526	2.84015	20.897	30.7694
1025	MDP63	ABI2019A	60.8766	6.53813	3.48913	35.383
1026	MDP63	ABI2019B	59.6528	5.33197	3.49274	39.3619
1027	MDP63	NGETTA2019B	41.8537	4.05021	8.42041	36.7872
1028	MDP63	NGETTA2020A	14.1158	3.10913	20.0012	32.8202
1029	MDP385	ABI2019A	58.1329	6.55091	6.45758	28.7595
1030	MDP385	ABI2019B	55.3029	5.30878	11.0932	34.9368
1031	MDP385	NGETTA2019B	44.2322	4.87009	15.3649	28.2822
1032	MDP385	NGETTA2020A	8.58239	2.77239	24.7386	26.5165
1033	MDP46	ABI2019A	59.0921	4.89302	3.64996	35.5331
1034	MDP46	ABI2019B	50.9757	4.53145	3.36492	38.32
1035	MDP46	NGETTA2019B	43.5186	3.83645	10.5495	33.9634
1036	MDP46	NGETTA2020A	12.0746	2.7568	21.3393	30.9265
1037	MDP441	ABI2019A	59.3769	5.35146	5.20324	35.6169
1038	MDP441	ABI2019B	51.2605	4.57111	4.26276	38.4038
1039	MDP441	NGETTA2019B	43.8034	3.87611	11.4474	34.0473
1040	MDP441	NGETTA2020A	12.3594	2.79646	22.2372	30.9982
1041	MDP445	ABI2019A	59.3769	5.21819	4.57314	36.0538
1042	MDP445	ABI2019B	51.2605	4.43783	3.63266	38.8407
1043	MDP445	NGETTA2019B	43.8034	3.74284	10.8173	34.4842
1044	MDP445	NGETTA2020A	12.3594	2.23217	20.7333	32.0396
1045	MDP501	ABI2019A	60.5288	5.38374	5.96016	34.6412
1046	MDP501	ABI2019B	52.4124	4.60339	5.01968	37.4281
1047	MDP501	NGETTA2019B	44.9553	3.90839	12.2043	33.0716
1048	MDP501	NGETTA2020A	13.5114	2.82874	22.9941	30.0225
1049	MDP76	ABI2019A	59.0921	5.44129	4.77809	35.5244
1050	MDP76	ABI2019B	50.9757	4.66093	3.8376	38.3112
1051	MDP76	NGETTA2019B	43.5186	3.96594	11.0222	33.9547
1052	MDP76	NGETTA2020A	12.0746	2.88629	21.812	30.9056
1053	MDP365	ABI2019A	60.4527	4.93213	4.19851	35.1942
1054	MDP365	ABI2019B	53.3309	4.65127	3.96183	37.2385
1055	MDP365	NGETTA2019B	45.8739	3.95628	11.1464	32.8819
1056	MDP365	NGETTA2020A	21.1181	3.01459	21.6503	28.8216
1057	MDP470	ABI2019A	60.7402	5.34744	5.70075	35.0703
1058	MDP470	ABI2019B	52.6238	4.56708	4.76026	37.5714
1059	MDP470	NGETTA2019B	45.1667	3.87209	11.9449	33.5006
1060	MDP470	NGETTA2020A	13.7227	2.79244	22.7347	30.4516
1061	MDP42	ABI2019A	58.9445	6.16962	4.6339	37.4947
1062	MDP42	ABI2019B	51.0708	5.43144	5.59303	39.8055
1063	MDP42	NGETTA2019B	44.2001	4.59974	12.6187	36.2225
1064	MDP42	NGETTA2020A	9.57192	2.59691	22.6494	33.2175
1065	MDP351	ABI2019A	61.1066	6.43908	4.07564	35.3665
1066	MDP351	ABI2019B	52.9902	5.33153	2.86932	38.1534
1067	MDP351	NGETTA2019B	50.9747	4.41552	9.93446	33.5561
1068	MDP351	NGETTA2020A	11.378	2.62376	21.3723	31.9857
1069	MDP374	ABI2019A	60.7927	5.40424	4.1991	34.9267
1070	MDP374	ABI2019B	52.6763	4.35758	2.73894	37.7136
1071	MDP374	NGETTA2019B	45.2192	4.22304	9.63752	33.357
1072	MDP374	NGETTA2020A	13.7752	2.3713	20.5935	30.6966
1073	MDP406	ABI2019A	60.4768	5.99997	4.83892	33.8958
1074	MDP406	ABI2019B	51.4193	4.59548	4.39029	37.6858
1075	MDP406	NGETTA2019B	46.8319	5.0264	12.6614	33.1739
1076	MDP406	NGETTA2020A	7.97489	2.49252	23.0975	30.0069
1077	MDP507	ABI2019A	60.8566	5.4462	5.9412	30.9609
1078	MDP507	ABI2019B	52.7402	4.66585	5.00071	35.8753
1079	MDP507	NGETTA2019B	45.2831	3.97085	12.1853	31.5188
1080	MDP507	NGETTA2020A	16.69	3.09321	22.9488	28.4489
1081	MDP394	ABI2019A	57.6274	6.20583	4.92812	31.3273
1082	MDP394	ABI2019B	48.8649	5.22063	3.87303	35.7963
1083	MDP394	NGETTA2019B	44.286	4.86763	11.535	31.4398
1084	MDP394	NGETTA2020A	9.05397	2.65512	21.864	27.3565
1085	MDP440	ABI2019A	59.4672	5.73044	4.43703	37.2322
1086	MDP440	ABI2019B	54.8148	5.11588	3.94634	41.4372
1087	MDP440	NGETTA2019B	43.8937	3.96132	11.1841	35.6625
1088	MDP440	NGETTA2020A	9.77113	2.4039	22.1651	33.4301
1089	MDP43	ABI2019A	58.749	5.28626	4.74776	35.8362
1090	MDP43	ABI2019B	50.6326	4.5059	3.80727	38.6231
1091	MDP43	NGETTA2019B	43.1755	3.81091	10.9919	34.2665
1092	MDP43	NGETTA2020A	8.74796	2.22987	21.7396	31.649
1093	MDP492	ABI2019A	61.369	5.15697	5.25544	35.8225
1094	MDP492	ABI2019B	53.2526	4.37662	4.31495	38.6094
1095	MDP492	NGETTA2019B	45.7956	2.42893	10.1536	34.2528
1096	MDP492	NGETTA2020A	19.8206	3.23868	23.0178	31.9587
1097	MDP75	ABI2019A	53.7624	4.98223	4.92915	36.7019
1098	MDP75	ABI2019B	50.1528	3.56225	2.74907	34.0405
1099	MDP75	NGETTA2019B	42.6957	3.5911	10.6058	33.5388
1100	MDP75	NGETTA2020A	8.60177	2.10722	20.9228	32.1759
1101	MDP476	ABI2019A	60.7487	4.33005	2.64987	35.3681
1102	MDP476	ABI2019B	54.6884	4.80707	3.38845	39.2031
1103	MDP476	NGETTA2019B	45.1752	2.75697	10.2551	33.7984
1104	MDP476	NGETTA2020A	11.7495	2.7047	22.3635	29.8274
1105	MDP498f	ABI2019A	60.7402	5.34744	5.70075	35.2769
1106	MDP498f	ABI2019B	52.6238	4.56708	4.76026	38.0638
1107	MDP498f	NGETTA2019B	45.1667	3.87209	11.9449	33.7072
1108	MDP498f	NGETTA2020A	13.7227	2.79244	22.7347	30.6582
1109	MDP494	ABI2019A	60.3283	5.22499	5.24678	35.3053
1110	MDP494	ABI2019B	52.2119	4.44464	4.30629	38.0922
1111	MDP494	NGETTA2019B	44.7549	3.74965	11.4909	33.7356
1112	MDP494	NGETTA2020A	9.72902	2.274	21.6512	30.7258
1113	MDP53	ABI2019A	58.8107	5.42946	4.21368	35.5244
1114	MDP53	ABI2019B	50.6942	4.64911	3.27319	38.3112
1115	MDP53	NGETTA2019B	40.7895	3.91589	9.67515	33.9547
1116	MDP53	NGETTA2020A	11.7932	2.87447	21.2476	30.9056
1117	MDP505	ABI2019A	58.1474	5.34256	5.01915	37.8313
1118	MDP505	ABI2019B	54.5112	5.14557	4.39023	38.8792
1119	MDP505	NGETTA2019B	42.2345	4.71873	10.6582	34.5966
1120	MDP505	NGETTA2020A	12.6591	3.0698	22.2623	32.0666
1121	MDP467	ABI2019A	59.6585	5.99722	5.74651	36.8197
1122	MDP467	ABI2019B	51.1732	4.7577	3.46016	38.8251
1123	MDP467	NGETTA2019B	45.5736	3.75928	11.01	32.6539
1124	MDP467	NGETTA2020A	9.28689	2.23582	21.772	31.9149
1125	MDP414	ABI2019A	55.3944	5.00118	8.39429	35.41
1126	MDP414	ABI2019B	50.1732	3.25281	4.40009	38.6016
1127	MDP414	NGETTA2019B	42.7161	3.834	12.9778	33.7582
1128	MDP414	NGETTA2020A	9.79477	2.77353	23.8344	30.3837
1129	MDP488	ABI2019A	57.8227	5.32535	6.07766	34.4367
1130	MDP488	ABI2019B	52.1951	4.61569	5.08946	38.7795
1131	MDP488	NGETTA2019B	42.0792	4.72661	13.1355	33.4522
1132	MDP488	NGETTA2020A	14.7138	3.03281	23.0551	29.6647
1133	MDP496	ABI2019A	60.7402	5.34744	5.70075	35.2769
1134	MDP496	ABI2019B	52.6238	4.56708	4.76026	38.0638
1135	MDP496	NGETTA2019B	45.1667	3.87209	11.9449	33.7072
1136	MDP496	NGETTA2020A	13.7227	2.79244	22.7347	30.6582
1137	MDP72	ABI2019A	59.0805	5.60962	8.48163	27.6136
1138	MDP72	ABI2019B	49.3663	5.62358	12.1676	35.9311
1139	MDP72	NGETTA2019B	48.2082	4.44304	14.9507	31.5746
1140	MDP72	NGETTA2020A	8.85886	2.49595	25.7998	30.763
1141	MDP516	ABI2019A	60.5288	5.38374	5.96016	34.6412
1142	MDP516	ABI2019B	52.4124	4.60339	5.01968	37.4281
1143	MDP516	NGETTA2019B	44.9553	3.90839	12.2043	33.0716
1144	MDP516	NGETTA2020A	13.5114	2.82874	22.9941	30.0225
1145	MDP334	ABI2019A	65.8041	6.83374	5.55309	36.2262
1146	MDP334	ABI2019B	51.3738	4.48942	4.50725	38.484
1147	MDP334	NGETTA2019B	48.2362	4.22307	14.2469	34.4483
1148	MDP334	NGETTA2020A	13.3341	3.17739	23.158	31.8066
1149	MDP519	ABI2019A	62.1129	5.67	10.0918	30.1868
1150	MDP519	ABI2019B	52.1951	5.19837	5.45042	35.2839
1151	MDP519	NGETTA2019B	45.6673	4.03725	16.8789	30.4821
1152	MDP519	NGETTA2020A	22.776	3.12993	26.3797	27.6671
1153	MDP511	ABI2019A	64.5706	6.3346	6.03702	33.9619
1154	MDP511	ABI2019B	54.3963	5.69219	5.8142	37.3821
1155	MDP511	NGETTA2019B	48.4834	4.60284	13.93	32.7936
1156	MDP511	NGETTA2020A	12.363	3.6449	24.6304	29.9967
1157	MDP358	ABI2019A	60.5012	5.48555	4.98817	34.9297
1158	MDP358	ABI2019B	49.8493	4.51806	3.17699	38.1095
1159	MDP358	NGETTA2019B	44.9277	4.0102	11.2323	33.3601
1160	MDP358	NGETTA2020A	13.4837	2.93055	22.0221	30.311
1161	MDP68	ABI2019A	59.0921	5.44129	4.77809	37.4573
1162	MDP68	ABI2019B	50.9757	4.66093	3.8376	40.2442
1163	MDP68	NGETTA2019B	43.5186	3.96594	11.0222	38.562
1164	MDP68	NGETTA2020A	12.0746	2.88629	21.812	32.8386
1165	MDP437c	ABI2019A	58.3771	5.23682	6.12336	34.1933
1166	MDP437c	ABI2019B	50.2607	4.45646	5.18287	36.9802
1167	MDP437c	NGETTA2019B	42.8036	3.76147	12.3675	32.6236
1168	MDP437c	NGETTA2020A	7.74839	2.07942	22.4458	28.8521
1169	MDP402	ABI2019A	56.9244	5.12185	5.45243	36.372
1170	MDP402	ABI2019B	48.808	4.49602	5.17712	37.4197
1171	MDP402	NGETTA2019B	41.6938	3.37906	11.1578	34.0881
1172	MDP402	NGETTA2020A	3.48025	1.87231	22.4103	32.2973
1173	MDP518	ABI2019A	60.5288	5.38374	5.96016	34.6412
1174	MDP518	ABI2019B	52.4124	4.60339	5.01968	37.4281
1175	MDP518	NGETTA2019B	44.9553	3.90839	12.2043	33.0716
1176	MDP518	NGETTA2020A	13.5114	2.82874	22.9941	30.0225
1177	MDP458	ABI2019A	59.7361	5.3628	4.93148	35.6174
1178	MDP458	ABI2019B	51.6197	4.58245	3.99099	38.4042
1179	MDP458	NGETTA2019B	44.1626	3.88746	11.1756	34.0477
1180	MDP458	NGETTA2020A	15.8424	2.84449	21.5886	30.9992
1181	MDP393	ABI2019A	57.6239	5.37151	5.41603	34.9728
1182	MDP393	ABI2019B	49.5075	4.59116	4.47554	37.7597
1183	MDP393	NGETTA2019B	42.0504	3.89617	11.6601	33.4031
1184	MDP393	NGETTA2020A	10.6064	2.81652	22.45	30.3541
1185	MDP461	ABI2019A	54.4885	5.35232	4.35664	37.0378
1186	MDP461	ABI2019B	51.579	4.80823	2.74001	39.8956
1187	MDP461	NGETTA2019B	36.8649	3.20797	10.0889	36.8814
1188	MDP461	NGETTA2020A	14.689	3.31031	21.7248	33.2827
1189	MDP375	ABI2019A	62.3438	6.0563	4.01808	32.817
1190	MDP375	ABI2019B	51.8242	4.82043	3.84862	35.6039
1191	MDP375	NGETTA2019B	44.3671	4.97139	10.8078	28.914
1192	MDP375	NGETTA2020A	3.10973	1.92987	21.6727	28.0014
1193	MDP347	ABI2019A	60.2525	5.3869	4.56448	39.3324
1194	MDP347	ABI2019B	52.3568	5.10861	4.91503	40.6928
1195	MDP347	NGETTA2019B	46.8927	3.88886	12.5308	35.9733
1196	MDP347	NGETTA2020A	14.6507	3.03786	22.5147	32.8667
1197	MDP391	ABI2019A	57.6239	5.37151	5.41603	34.9728
1198	MDP391	ABI2019B	49.5075	4.59116	4.47554	37.7597
1199	MDP391	NGETTA2019B	42.0504	3.89617	11.6601	33.4031
1200	MDP391	NGETTA2020A	10.6064	2.81652	22.45	30.3541
1201	MDP528	ABI2019A	60.6431	5.52162	8.37582	34.3679
1202	MDP528	ABI2019B	52.8727	4.71827	4.23169	36.8478
1203	MDP528	NGETTA2019B	44.8053	3.67805	15.3709	32.1993
1204	MDP528	NGETTA2020A	18.9305	3.0283	25.5125	28.6244
1205	MDP403	ABI2019A	55.1129	5.30681	4.80471	36.2703
1206	MDP403	ABI2019B	53.5962	5.05985	6.05148	39.2991
1207	MDP403	NGETTA2019B	39.6734	3.67163	12.6827	34.8316
1208	MDP403	NGETTA2020A	5.55376	2.18574	22.9483	33.0742
1209	MDP71	ABI2019A	59.0921	5.24894	4.1574	35.8277
1210	MDP71	ABI2019B	50.9757	4.46859	3.21691	38.6146
1211	MDP71	NGETTA2019B	43.5186	3.7736	10.4015	34.258
1212	MDP71	NGETTA2020A	12.0746	2.07188	20.3306	31.6286
1213	MDP384	ABI2019A	60.3204	5.86027	4.42986	34.7674
1214	MDP384	ABI2019B	49.5618	4.7318	4.26059	37.9581
1215	MDP384	NGETTA2019B	42.1048	4.03681	11.4452	33.6016
1216	MDP384	NGETTA2020A	8.49126	3.06388	22.7081	31.2309
1217	MDP464	ABI2019A	59.3769	5.35146	5.20324	35.6169
1218	MDP464	ABI2019B	51.2605	4.57111	4.26276	38.4038
1219	MDP464	NGETTA2019B	43.8034	3.87611	11.4474	34.0473
1220	MDP464	NGETTA2020A	12.3594	2.79646	22.2372	30.9982
1221	MDP416	ABI2019A	59.1394	6.00849	6.10559	38.698
1222	MDP416	ABI2019B	50.7588	4.79524	5.17534	39.4708
1223	MDP416	NGETTA2019B	43.3017	4.10025	12.3599	35.1143
1224	MDP416	NGETTA2020A	12.3143	3.08095	22.4381	32.7747
1225	MDP74	ABI2019A	60.1418	6.05883	6.36715	36.4001
1226	MDP74	ABI2019B	49.7461	5.47726	7.92693	40.3939
1227	MDP74	NGETTA2019B	42.4325	4.85088	14.9084	34.2436
1228	MDP74	NGETTA2020A	12.1773	3.57417	26.2735	31.64
1229	MDP349	ABI2019A	61.2974	5.58758	5.89869	34.3291
1230	MDP349	ABI2019B	53.181	4.70883	3.43065	37.2078
1231	MDP349	NGETTA2019B	45.422	4.71371	13.681	33.7061
1232	MDP349	NGETTA2020A	9.54499	2.37391	23.7658	29.7245
1233	MDP482	ABI2019A	60.7402	5.215	5.17206	34.8457
1234	MDP482	ABI2019B	52.6238	4.43465	4.23157	37.6326
1235	MDP482	NGETTA2019B	45.1667	3.73966	11.4162	33.276
1236	MDP482	NGETTA2020A	13.7227	2.2317	21.4729	29.6304
1237	MDP357	ABI2019A	58.3035	5.87723	7.9484	36.8893
1238	MDP357	ABI2019B	52.4196	4.8419	5.65282	38.3739
1239	MDP357	NGETTA2019B	44.9625	4.1469	12.8374	34.0174
1240	MDP357	NGETTA2020A	13.5185	3.06725	23.6272	30.9683
1241	MDP473	ABI2019A	60.7606	5.50634	5.2272	34.7224
1242	MDP473	ABI2019B	52.6442	4.72598	4.28671	37.6813
1243	MDP473	NGETTA2019B	45.1871	4.03099	11.4713	33.3247
1244	MDP473	NGETTA2020A	13.9207	3.46524	21.6045	29.9185
1245	MDP401	ABI2019A	57.6239	5.37151	5.41603	34.9728
1246	MDP401	ABI2019B	49.5075	4.59116	4.47554	37.7597
1247	MDP401	NGETTA2019B	42.0504	3.89617	11.6601	33.4031
1248	MDP401	NGETTA2020A	10.6064	2.81652	22.45	30.3541
1249	MDP67	ABI2019A	58.7385	5.30772	3.93512	35.8952
1250	MDP67	ABI2019B	50.6221	5.00802	2.56959	38.6821
1251	MDP67	NGETTA2019B	43.7803	3.61662	9.97852	34.8546
1252	MDP67	NGETTA2020A	8.03041	2.05582	20.4259	31.2606
1253	MDP485	ABI2019A	59.5569	5.89672	7.02985	35.7782
1254	MDP485	ABI2019B	55.7917	5.34459	5.15285	38.2597
1255	MDP485	NGETTA2019B	43.2351	4.4749	13.9327	34.1105
1256	MDP485	NGETTA2020A	21.9579	3.32115	24.7704	30.6125
1257	MDP442	ABI2019A	58.6264	5.18075	4.15902	37.0816
1258	MDP442	ABI2019B	50.51	4.44313	2.43957	40.4271
1259	MDP442	NGETTA2019B	40.5966	3.46283	10.2602	36.8229
1260	MDP442	NGETTA2020A	7.53827	2.27349	20.6668	32.6197
1261	MDP335	ABI2019A	59.2819	6.10316	3.10725	30.2545
1262	MDP335	ABI2019B	53.4926	4.92483	2.90043	36.2633
1263	MDP335	NGETTA2019B	46.0355	4.05664	8.80913	31.9067
1264	MDP335	NGETTA2020A	14.5915	3.15018	20.8748	28.8577
1265	MDP325b	ABI2019A	61.8765	5.63568	5.29012	35.8051
1266	MDP325b	ABI2019B	53.7601	4.85533	4.34963	38.5919
1267	MDP325b	NGETTA2019B	46.303	4.16033	11.5342	34.2354
1268	MDP325b	NGETTA2020A	14.8591	3.08068	22.324	31.1863
1269	MDP392	ABI2019A	57.6239	5.37151	5.41603	34.9728
1270	MDP392	ABI2019B	49.5075	4.59116	4.47554	37.7597
1271	MDP392	NGETTA2019B	42.0504	3.89617	11.6601	33.4031
1272	MDP392	NGETTA2020A	10.6064	2.81652	22.45	30.3541
1273	MDP409	ABI2019A	61.1974	6.41589	3.43398	36.1372
1274	MDP409	ABI2019B	49.6429	4.68061	3.40051	38.7726
1275	MDP409	NGETTA2019B	41.6048	5.62747	9.32521	34.3073
1276	MDP409	NGETTA2020A	9.06264	3.32904	20.5812	32.1404
1277	MDP332	ABI2019A	65.5981	5.9455	5.17515	34.6607
1278	MDP332	ABI2019B	53.4876	5.37428	4.12037	38.5195
1279	MDP332	NGETTA2019B	44.057	3.82313	12.0691	34.1426
1280	MDP332	NGETTA2020A	15.8266	3.15027	23.0148	32.1058
1281	MDP45	ABI2019A	62.27	6.40885	6.30648	31.9532
1282	MDP45	ABI2019B	56.6075	4.9663	7.58115	37.3388
1283	MDP45	NGETTA2019B	47.1049	5.01857	14.969	31.162
1284	MDP45	NGETTA2020A	15.0277	3.45293	24.5541	29.2942
1285	MDP484	ABI2019A	61.6054	5.66497	6.16266	35.825
1286	MDP484	ABI2019B	56.5847	4.82559	4.61635	38.6119
1287	MDP484	NGETTA2019B	46.2302	4.52197	12.5991	35.175
1288	MDP484	NGETTA2020A	13.1312	2.84058	23.244	31.045
1289	MDP451	ABI2019A	60.3394	6.20809	4.55063	32.8527
1290	MDP451	ABI2019B	52.223	3.5439	3.51172	37.6097
1291	MDP451	NGETTA2019B	43.8091	3.70293	13.6337	32.481
1292	MDP451	NGETTA2020A	22.6495	3.40679	22.5324	26.0129
1293	MDP434	ABI2019A	58.8515	5.97478	4.7282	28.1898
1294	MDP434	ABI2019B	50.7351	4.82595	4.12183	34.9548
1295	MDP434	NGETTA2019B	48.0152	4.29051	11.5402	30.4213
1296	MDP434	NGETTA2020A	7.61089	2.98274	22.8933	28.1796
1297	MDP527	ABI2019A	56.6964	4.78687	4.66991	33.177
1298	MDP527	ABI2019B	52.4665	3.90828	3.32677	36.3156
1299	MDP527	NGETTA2019B	45.0094	2.53332	10.4604	31.4242
1300	MDP527	NGETTA2020A	17.9221	3.40899	22.3912	28.2571
1301	MDP491	ABI2019A	57.5564	5.20598	5.69484	37.4609
1302	MDP491	ABI2019B	52.6641	4.4444	2.75824	38.7854
1303	MDP491	NGETTA2019B	48.7814	4.24891	11.4409	33.9649
1304	MDP491	NGETTA2020A	13.763	2.81051	22.1621	31.3798
1305	MDP352	ABI2019A	67.7738	6.47221	7.25232	34.4082
1306	MDP352	ABI2019B	53.5523	5.66409	4.35244	37.9012
1307	MDP352	NGETTA2019B	46.0952	4.01706	11.6031	34.25
1308	MDP352	NGETTA2020A	16.1646	3.52584	23.4756	31.1445
1309	MDP449	ABI2019A	58.8589	5.16324	5.11342	37.1199
1310	MDP449	ABI2019B	50.7425	4.38289	4.17293	39.9068
1311	MDP449	NGETTA2019B	43.2854	3.68789	11.3575	35.5503
1312	MDP449	NGETTA2020A	7.33671	1.99951	22.0228	34.5808
1313	MDP397	ABI2019A	57.6239	5.37151	5.41603	34.2614
1314	MDP397	ABI2019B	49.5075	4.59116	4.47554	37.4612
1315	MDP397	NGETTA2019B	42.0504	3.89617	11.6601	33.1046
1316	MDP397	NGETTA2020A	10.6064	2.81652	22.45	30.0556
1317	MDP469	ABI2019A	63.6493	6.10447	4.71476	34.2941
1318	MDP469	ABI2019B	52.3263	4.4883	3.78283	37.081
1319	MDP469	NGETTA2019B	44.8692	3.40696	9.96429	31.0141
1320	MDP469	NGETTA2020A	7.63164	2.0094	21.4136	30.0261
1321	MDP517	ABI2019A	54.8405	4.88264	5.32027	32.7278
1322	MDP517	ABI2019B	51.073	4.70251	4.29171	34.1738
1323	MDP517	NGETTA2019B	41.7401	3.49805	13.3808	30.4377
1324	MDP517	NGETTA2020A	6.74755	2.68571	23.7062	27.8628
1325	MDP58	ABI2019A	59.0921	4.88553	3.71601	35.2801
1326	MDP58	ABI2019B	50.9757	3.42751	2.21922	37.729
1327	MDP58	NGETTA2019B	43.5186	2.60361	9.04368	33.7104
1328	MDP58	NGETTA2020A	12.0746	2.01737	20.7499	30.6614
1329	MDP61	ABI2019A	59.3515	5.51038	4.94025	38.4593
1330	MDP61	ABI2019B	47.2407	4.69203	4.49738	42.9202
1331	MDP61	NGETTA2019B	42.5442	3.84611	11.2101	36.6396
1332	MDP61	NGETTA2020A	19.8178	3.40572	21.6757	32.2846
1333	MDP371	ABI2019A	60.7927	5.56681	5.2669	35.8651
1334	MDP371	ABI2019B	52.6763	4.78646	4.32641	38.652
1335	MDP371	NGETTA2019B	45.2192	4.09146	11.511	35.2958
1336	MDP371	NGETTA2020A	13.7752	3.08748	21.8166	31.933
1337	MDP436	ABI2019A	56.3454	4.52929	5.76664	34.1782
1338	MDP436	ABI2019B	51.8755	4.79417	5.02559	36.5956
1339	MDP436	NGETTA2019B	43.1022	3.61628	11.6876	32.8889
1340	MDP436	NGETTA2020A	11.6582	2.38473	22.0662	30.4144
1341	MDP350	ABI2019A	59.5043	6.03896	12.7396	35.2531
1342	MDP350	ABI2019B	52.3102	5.20406	7.24444	37.5978
1343	MDP350	NGETTA2019B	43.7129	4.19406	15.5903	34.1421
1344	MDP350	NGETTA2020A	11.7299	3.1498	27.4929	33.9275
1345	MDP65	ABI2019A	59.0921	5.44129	4.77809	35.5244
1346	MDP65	ABI2019B	50.9757	4.66093	3.8376	38.3112
1347	MDP65	NGETTA2019B	43.5186	3.96594	11.0222	33.9547
1348	MDP65	NGETTA2020A	12.0746	2.88629	21.812	30.9056
1349	MDP367	ABI2019A	58.3032	6.25828	10.6314	34.7549
1350	MDP367	ABI2019B	52.8946	4.97138	6.85103	37.41
1351	MDP367	NGETTA2019B	50.4552	4.68422	13.6772	33.0535
1352	MDP367	NGETTA2020A	13.5825	2.95612	25.3605	29.8414
1353	MDP457	ABI2019A	50.318	4.9016	4.81161	35.6169
1354	MDP457	ABI2019B	50.3263	4.69969	2.70243	38.4038
1355	MDP457	NGETTA2019B	42.8692	3.81473	10.871	34.0473
1356	MDP457	NGETTA2020A	11.4252	2.73508	21.6608	30.9982
1357	MDP343	ABI2019A	61.1101	5.57772	6.41202	36.2544
1358	MDP343	ABI2019B	49.625	4.42081	4.02412	39.1724
1359	MDP343	NGETTA2019B	43.4564	4.05185	11.0639	35.147
1360	MDP343	NGETTA2020A	9.07276	2.25095	22.342	34.1525
1361	MDP380	ABI2019A	57.0976	5.10781	5.24249	32.2331
1362	MDP380	ABI2019B	47.7227	3.94314	3.28949	36.8705
1363	MDP380	NGETTA2019B	41.5241	3.76893	12.4547	33.1342
1364	MDP380	NGETTA2020A	6.76152	1.94781	22.0802	29.4649
1365	MDP323b	ABI2019A	61.8765	5.63568	5.29012	35.8051
1366	MDP323b	ABI2019B	53.7601	4.85533	4.34963	38.5919
1367	MDP323b	NGETTA2019B	46.303	4.16033	11.5342	34.2354
1368	MDP323b	NGETTA2020A	14.8591	3.08068	22.324	31.1863
1369	MDP407	ABI2019A	58.2593	4.47664	5.61442	38.0668
1370	MDP407	ABI2019B	52.3073	4.9118	9.16089	40.2094
1371	MDP407	NGETTA2019B	45.1386	4.93477	16.891	36.0423
1372	MDP407	NGETTA2020A	12.1508	3.22578	25.3962	34.2267
1373	MDP462	ABI2019A	59.3769	5.35146	5.20324	36.0988
1374	MDP462	ABI2019B	51.2605	4.57111	4.26276	38.8857
1375	MDP462	NGETTA2019B	43.8034	3.87611	11.4474	35.1958
1376	MDP462	NGETTA2020A	12.3594	2.79646	22.2372	31.4801
1377	MDP499	ABI2019A	58.2269	5.16465	4.41226	34.2756
1378	MDP499	ABI2019B	52.175	4.43273	4.16701	37.0625
1379	MDP499	NGETTA2019B	44.718	3.23423	10.8645	32.7059
1380	MDP499	NGETTA2020A	13.274	2.65808	22.1414	29.1509
1381	MDP474	ABI2019A	57.5431	4.92379	13.633	39.7537
1382	MDP474	ABI2019B	49.4865	4.58862	8.08289	40.1054
1383	MDP474	NGETTA2019B	41.9428	3.54985	15.2635	36.2432
1384	MDP474	NGETTA2020A	12.0626	2.85845	26.5151	31.9502
1385	MDP423	ABI2019A	58.7923	5.42308	6.63643	34.7155
1386	MDP423	ABI2019B	50.6759	4.64273	5.69594	37.5024
1387	MDP423	NGETTA2019B	43.2188	3.94773	12.8805	33.1458
1388	MDP423	NGETTA2020A	11.7749	2.86808	23.6704	30.0968
1389	MDP62	ABI2019A	60.3349	5.84704	4.75764	36.1333
1390	MDP62	ABI2019B	50.5106	4.86253	3.96928	39.0675
1391	MDP62	NGETTA2019B	42.0317	4.76614	12.0652	36.5312
1392	MDP62	NGETTA2020A	8.97641	2.48617	21.4525	30.2421
1393	MDP514	ABI2019A	59.5164	5.42309	9.97087	33.9164
1394	MDP514	ABI2019B	51.9275	4.51336	6.54319	37.124
1395	MDP514	NGETTA2019B	44.4704	3.81836	13.7278	32.7674
1396	MDP514	NGETTA2020A	9.33692	2.31817	24.143	29.7184
1397	MDP437	ABI2019A	59.5995	5.67896	7.34408	33.9064
1398	MDP437	ABI2019B	50.1908	5.66664	9.15163	36.1832
1399	MDP437	NGETTA2019B	41.883	3.94174	14.4358	32.7465
1400	MDP437	NGETTA2020A	8.24776	2.3954	24.9663	29.855
1401	MDP411	ABI2019A	57.6333	6.08111	8.71545	36.2926
1402	MDP411	ABI2019B	47.7576	4.63473	7.21624	39.3388
1403	MDP411	NGETTA2019B	44.0714	3.319	13.8275	32.6273
1404	MDP411	NGETTA2020A	4.7132	2.02285	24.666	30.7298
1405	MDP460	ABI2019A	58.8728	5.45233	5.37558	34.3576
1406	MDP460	ABI2019B	50.7564	4.67198	4.43509	37.9338
1407	MDP460	NGETTA2019B	41.7774	4.3999	11.8305	34.2913
1408	MDP460	NGETTA2020A	8.99353	2.80064	22.4376	29.9532
1409	MDP428	ABI2019A	58.7923	5.42308	6.63643	34.7155
1410	MDP428	ABI2019B	50.6759	4.64273	5.69594	37.5024
1411	MDP428	NGETTA2019B	43.2188	3.94773	12.8805	33.1458
1412	MDP428	NGETTA2020A	11.7749	2.86808	23.6704	30.0968
1413	MDP430	ABI2019A	61.1757	5.00152	7.90601	35.9379
1414	MDP430	ABI2019B	53.2467	5.14488	7.55858	39.1142
1415	MDP430	NGETTA2019B	39.5398	3.80653	14.1446	34.3333
1416	MDP430	NGETTA2020A	11.5243	2.89374	24.7381	32.4682
1417	MDP433	ABI2019A	62.1456	6.00726	10.5734	36.8229
1418	MDP433	ABI2019B	54.8882	4.7355	9.04142	37.8999
1419	MDP433	NGETTA2019B	46.0666	4.33385	15.3928	34.6437
1420	MDP433	NGETTA2020A	19.2553	3.32292	26.3095	31.0099
1421	MDP525	ABI2019A	60.0625	5.09442	6.13013	33.7062
1422	MDP525	ABI2019B	51.9461	3.89457	4.77977	37.6353
1423	MDP525	NGETTA2019B	44.3567	3.63903	12.5096	34.1638
1424	MDP525	NGETTA2020A	9.12158	2.00327	23.6742	30.8723
1425	MDP40	ABI2019A	58.6183	4.36173	3.43425	34.9247
1426	MDP40	ABI2019B	50.5019	4.27583	3.24495	38.1584
1427	MDP40	NGETTA2019B	41.9368	4.60253	10.87	34.037
1428	MDP40	NGETTA2020A	8.58833	2.1462	21.1521	30.7528
1429	MDP64	ABI2019A	58.7785	4.91798	4.02826	35.0906
1430	MDP64	ABI2019B	50.6621	3.86282	3.59633	37.8774
1431	MDP64	NGETTA2019B	43.205	2.32644	9.33112	33.5209
1432	MDP64	NGETTA2020A	9.03402	2.06155	20.4551	29.8717
1433	MDP363	ABI2019A	62.0746	6.38506	3.49805	37.8934
1434	MDP363	ABI2019B	53.026	5.6198	5.15667	40.2852
1435	MDP363	NGETTA2019B	51.0008	4.44386	13.0525	36.5329
1436	MDP363	NGETTA2020A	10.8021	3.21193	22.5248	32.2073
1437	MDP373	ABI2019A	61.9681	5.50125	6.29497	37.7606
1438	MDP373	ABI2019B	53.7105	4.68051	4.88665	39.0209
1439	MDP373	NGETTA2019B	45.1496	3.9979	12.7517	35.5234
1440	MDP373	NGETTA2020A	12.9965	3.07904	23.5087	31.6582
1441	MDP73	ABI2019A	59.4738	5.27423	4.31399	35.0317
1442	MDP73	ABI2019B	51.3574	4.6038	3.3983	37.9303
1443	MDP73	NGETTA2019B	43.9003	2.98274	9.66485	32.0914
1444	MDP73	NGETTA2020A	15.7756	2.88517	21.5728	30.9902
1445	MDP468	ABI2019A	59.1883	5.72328	4.50651	31.4089
1446	MDP468	ABI2019B	48.3342	4.20323	4.65505	32.6869
1447	MDP468	NGETTA2019B	40.6585	3.94792	11.0726	27.0689
1448	MDP468	NGETTA2020A	17.8767	3.74406	22.461	25.7178
1449	MDP349a	ABI2019A	61.8765	5.63568	5.29012	35.8051
1450	MDP349a	ABI2019B	53.7601	4.85533	4.34963	38.5919
1451	MDP349a	NGETTA2019B	46.303	4.16033	11.5342	34.2354
1452	MDP349a	NGETTA2020A	14.8591	3.08068	22.324	31.1863
1453	MDP478	ABI2019A	58.7468	5.29762	7.29778	34.432
1454	MDP478	ABI2019B	52.4182	4.65132	0.640584	37.2323
1455	MDP478	NGETTA2019B	44.9611	3.77363	11.057	32.8758
1456	MDP478	NGETTA2020A	13.5171	2.1442	21.3626	28.6898
1457	MDP344	ABI2019A	60.9304	5.88629	10.6553	38.3373
1458	MDP344	ABI2019B	50.0876	4.4542	6.19364	40.1969
1459	MDP344	NGETTA2019B	46.6303	4.12784	12.7934	37.9455
1460	MDP344	NGETTA2020A	23.3059	3.99733	24.5341	32.9765
1461	MDP515	ABI2019A	62.1876	6.15452	14.8921	37.9938
1462	MDP515	ABI2019B	55.8779	5.67232	5.60166	39.8248
1463	MDP515	NGETTA2019B	43.9345	5.2886	15.9295	36.9738
1464	MDP515	NGETTA2020A	12.1604	3.49824	26.625	31.3457
1465	MDP398	ABI2019A	57.6239	5.37151	5.41603	34.9728
1466	MDP398	ABI2019B	49.5075	4.59116	4.47554	37.7597
1467	MDP398	NGETTA2019B	42.0504	3.89617	11.6601	33.4031
1468	MDP398	NGETTA2020A	10.6064	2.81652	22.45	30.3541
1469	MDP353	ABI2019A	61.9144	5.31458	9.56688	31.8553
1470	MDP353	ABI2019B	52.8347	4.37238	8.56019	36.6904
1471	MDP353	NGETTA2019B	45.3776	2.87254	13.9083	33.1159
1472	MDP353	NGETTA2020A	14.3477	2.75297	25.3484	29.2303
1473	MDP495	ABI2019A	60.1285	4.95089	3.23413	38.062
1474	MDP495	ABI2019B	52.0121	3.15235	1.70004	39.7521
1475	MDP495	NGETTA2019B	44.555	3.37537	9.4068	35.0581
1476	MDP495	NGETTA2020A	7.79089	1.7332	20.4313	31.9868
1477	MDP54	ABI2019A	63.4827	5.0162	3.11349	38.1348
1478	MDP54	ABI2019B	48.3939	3.87709	0.827361	40.3982
1479	MDP54	NGETTA2019B	44.097	3.59123	9.13423	35.3604
1480	MDP54	NGETTA2020A	12.2787	1.87809	19.4442	33.0901
1481	MDP437b	ABI2019A	58.8942	5.39467	6.12083	29.0706
1482	MDP437b	ABI2019B	50.7778	4.61431	5.18034	35.1342
1483	MDP437b	NGETTA2019B	43.3207	3.91932	12.3649	30.7776
1484	MDP437b	NGETTA2020A	12.7625	2.74777	22.4398	27.7286
1485	MDP336	ABI2019A	64.4581	5.85143	9.98175	39.1416
1486	MDP336	ABI2019B	55.0545	5.00188	7.98776	42.005
1487	MDP336	NGETTA2019B	44.7295	3.75595	13.5388	39.0146
1488	MDP336	NGETTA2020A	11.7599	2.94979	24.6802	33.8164
1489	MDP400	ABI2019A	57.0169	5.00903	3.33292	35.3452
1490	MDP400	ABI2019B	48.9005	3.81579	0.904502	37.9159
1491	MDP400	NGETTA2019B	41.4434	2.78833	8.67879	33.5593
1492	MDP400	NGETTA2020A	4.72039	2.43994	19.8644	30.5103
1493	MDP446	ABI2019A	57.5865	5.83366	6.19312	38.3813
1494	MDP446	ABI2019B	53.6071	5.1278	14.3238	40.2641
1495	MDP446	NGETTA2019B	42.2468	3.54597	17.1606	37.5772
1496	MDP446	NGETTA2020A	5.06957	2.2667	25.7015	32.8585
1497	MDP471	ABI2019A	61.4673	5.52447	4.78445	38.4898
1498	MDP471	ABI2019B	52.2411	4.33649	2.14292	38.5187
1499	MDP471	NGETTA2019B	44.784	3.74239	10.7179	34.7912
1500	MDP471	NGETTA2020A	8.90161	2.03746	20.8861	31.7422
1501	MDP418	ABI2019A	58.9959	5.98929	4.48608	25.4792
1502	MDP418	ABI2019B	50.8795	4.82452	4.59475	35.4371
1503	MDP418	NGETTA2019B	43.4225	3.77775	11.1607	30.7156
1504	MDP418	NGETTA2020A	13.7492	3.6052	22.71	26.9642
1505	MDP349d	ABI2019A	63.2504	5.77299	6.08528	36.2974
1506	MDP349d	ABI2019B	57.1495	5.22726	7.25564	39.7655
1507	MDP349d	NGETTA2019B	48.7398	4.21154	12.0828	34.7277
1508	MDP349d	NGETTA2020A	25.1032	3.51353	22.3575	31.6787
1509	MDP329b	ABI2019A	62.4799	5.37139	4.49048	36.2103
1510	MDP329b	ABI2019B	53.9345	6.15258	4.29363	36.6882
1511	MDP329b	NGETTA2019B	49.0215	4.46087	12.5461	33.8915
1512	MDP329b	NGETTA2020A	13.5769	3.21254	22.0094	30.7661
1513	MDP506	ABI2019A	60.9293	5.40232	5.72251	35.9391
1514	MDP506	ABI2019B	52.8129	4.62196	4.78203	36.1761
1515	MDP506	NGETTA2019B	48.2654	3.94043	11.7093	30.6884
1516	MDP506	NGETTA2020A	14.4853	2.89394	22.6842	25.6197
1517	MDP359	ABI2019A	54.6854	4.71344	2.63964	33.7561
1518	MDP359	ABI2019B	52.4362	3.27553	0.952307	35.468
1519	MDP359	NGETTA2019B	44.9791	4.36505	9.08806	26.2776
1520	MDP359	NGETTA2020A	17.314	3.46828	20.0432	28.9575
1521	MDP354	ABI2019A	60.7927	5.54341	5.61608	34.6458
1522	MDP354	ABI2019B	52.6763	4.76306	4.67559	37.4327
1523	MDP354	NGETTA2019B	45.2192	4.06807	11.8602	33.0761
1524	MDP354	NGETTA2020A	13.7752	2.98841	22.65	30.0271
1525	MDP523	ABI2019A	60.5288	5.29095	4.64775	34.6412
1526	MDP523	ABI2019B	52.4124	4.58147	4.46978	37.4281
1527	MDP523	NGETTA2019B	44.9553	3.88648	11.6544	33.0716
1528	MDP523	NGETTA2020A	13.5114	2.80683	22.4442	30.0225
1529	MDP412	ABI2019A	58.7923	5.42308	6.63643	34.7155
1530	MDP412	ABI2019B	50.6759	4.64273	5.69594	37.5024
1531	MDP412	NGETTA2019B	43.2188	3.94773	12.8805	33.1458
1532	MDP412	NGETTA2020A	11.7749	2.86808	23.6704	30.0968
1533	MDP404	ABI2019A	57.6239	5.37151	5.41603	34.9728
1534	MDP404	ABI2019B	49.5075	4.59116	4.47554	37.7597
1535	MDP404	NGETTA2019B	42.0504	3.89617	11.6601	33.4031
1536	MDP404	NGETTA2020A	10.6064	2.81652	22.45	30.3541
1537	MDP410	ABI2019A	62.8756	5.92362	14.2606	34.7155
1538	MDP410	ABI2019B	51.097	4.76094	8.89044	37.5024
1539	MDP410	NGETTA2019B	43.6399	4.06595	16.075	33.1458
1540	MDP410	NGETTA2020A	12.1959	2.9863	26.8649	30.0968
1541	MDP459	ABI2019A	56.5376	5.33031	14.1122	30.3393
1542	MDP459	ABI2019B	49.1384	4.99599	6.95243	37.2157
1543	MDP459	NGETTA2019B	45.0421	4.06536	15.632	34.4245
1544	MDP459	NGETTA2020A	8.92295	2.91168	25.2245	30.4934
1545	MDP455	ABI2019A	59.11	5.42001	3.34807	36.0022
1546	MDP455	ABI2019B	50.9936	4.48801	3.54709	38.2509
1547	MDP455	NGETTA2019B	43.5365	3.79302	10.7317	33.8944
1548	MDP455	NGETTA2020A	9.77158	2.29298	21.6686	30.0957
1549	MDP52	ABI2019A	59.8679	6.26246	6.93741	37.3734
1550	MDP52	ABI2019B	46.7702	4.80757	3.66845	39.117
1551	MDP52	NGETTA2019B	40.3274	3.60094	11.4689	35.2835
1552	MDP52	NGETTA2020A	8.09445	3.20889	22.7783	31.2601
1553	MDP489	ABI2019A	62.6058	5.37232	10.2774	36.1953
1554	MDP489	ABI2019B	56.4582	4.96783	8.41152	40.4229
1555	MDP489	NGETTA2019B	48.7231	4.85747	13.7996	33.7247
1556	MDP489	NGETTA2020A	37.8843	4.4623	25.615	34.1876
1557	MDP417	ABI2019A	58.7923	4.25973	0.286122	34.7155
1558	MDP417	ABI2019B	50.6759	4.36797	3.0352	37.5024
1559	MDP417	NGETTA2019B	43.2188	3.67298	10.2198	33.1458
1560	MDP417	NGETTA2020A	11.7749	2.59333	21.0096	30.0968
1561	MDP424	ABI2019A	58.7923	5.40921	5.06366	34.7155
1562	MDP424	ABI2019B	50.6759	4.58399	1.94226	37.5024
1563	MDP424	NGETTA2019B	43.2188	3.93386	11.3078	33.1458
1564	MDP424	NGETTA2020A	11.7749	2.85421	22.0976	30.0968
1565	MDP509	ABI2019A	65.0464	5.71577	2.10489	34.2981
1566	MDP509	ABI2019B	53.2979	5.05682	1.7311	34.6468
1567	MDP509	NGETTA2019B	48.4196	4.36754	9.99246	34.8841
1568	MDP509	NGETTA2020A	22.1533	3.41378	20.8301	30.9126
1569	MDP475	ABI2019A	61.1055	5.17896	5.1073	37.1644
1570	MDP475	ABI2019B	47.0494	3.70479	3.66358	39.5548
1571	MDP475	NGETTA2019B	41.5515	3.47205	11.3697	34.7024
1572	MDP475	NGETTA2020A	27.1847	3.00446	21.8033	30.913
1573	MDP452	ABI2019A	59.1248	5.59185	5.88782	30.1172
1574	MDP452	ABI2019B	50.8877	4.72939	3.94674	38.4595
1575	MDP452	NGETTA2019B	43.4306	4.13546	10.8691	32.4566
1576	MDP452	NGETTA2020A	8.62358	2.61387	22.1127	29.4694
1577	MDP450	ABI2019A	59.3769	5.35146	5.20324	35.6169
1578	MDP450	ABI2019B	51.2605	4.57111	4.26276	38.4038
1579	MDP450	NGETTA2019B	43.8034	3.87611	11.4474	34.0473
1580	MDP450	NGETTA2020A	12.3594	2.79646	22.2372	30.9982
1581	MDP333	ABI2019A	61.8765	5.66514	4.78634	35.35
1582	MDP333	ABI2019B	53.7601	4.88479	3.84585	38.1369
1583	MDP333	NGETTA2019B	46.303	4.18979	11.0304	33.7803
1584	MDP333	NGETTA2020A	14.8591	3.20542	21.1217	30.1017
1585	MDP415	ABI2019A	55.7117	5.14671	7.30729	35.1901
1586	MDP415	ABI2019B	50.4749	5.24647	6.22301	37.2902
1587	MDP415	NGETTA2019B	43.0178	4.09987	12.1846	33.3971
1588	MDP415	NGETTA2020A	12.7049	3.07584	24.1204	30.9357
1589	MDP438	ABI2019A	58.3148	5.3729	3.87608	36.9031
1590	MDP438	ABI2019B	45.4718	3.85471	3.3585	38.765
1591	MDP438	NGETTA2019B	37.9881	3.04583	9.63543	33.7162
1592	MDP438	NGETTA2020A	8.42287	2.00938	21.2632	30.4058
1593	MDP502	ABI2019A	60.5288	5.38374	5.96016	34.4317
1594	MDP502	ABI2019B	52.4124	4.60339	5.01968	37.2186
1595	MDP502	NGETTA2019B	44.9553	3.90839	12.2043	32.862
1596	MDP502	NGETTA2020A	13.5114	2.82874	22.9941	29.5231
1597	MDP426	ABI2019A	58.7988	4.71242	10.5022	33.9523
1598	MDP426	ABI2019B	50.6824	3.57081	4.99207	37.6073
1599	MDP426	NGETTA2019B	43.2819	3.71353	16.4566	34.2641
1600	MDP426	NGETTA2020A	11.7814	2.54458	25.2064	30.2017
1601	MDP472	ABI2019A	60.7363	5.40445	6.68767	35.4956
1602	MDP472	ABI2019B	52.6199	4.62409	5.74718	38.2825
1603	MDP472	NGETTA2019B	45.1629	3.9291	12.9318	33.926
1604	MDP472	NGETTA2020A	13.6854	3.03384	25.0901	31.1796
1605	MDP480	ABI2019A	60.7402	5.15047	5.19428	34.8625
1606	MDP480	ABI2019B	52.6238	4.37011	4.25379	37.6494
1607	MDP480	NGETTA2019B	45.1667	3.67512	11.4384	33.2929
1608	MDP480	NGETTA2020A	13.7227	1.95844	21.5259	29.6705
1609	MDP349c	ABI2019A	64.0514	5.9143	4.91766	32.9458
1610	MDP349c	ABI2019B	55.935	5.07549	3.24134	38.0763
1611	MDP349c	NGETTA2019B	49.4431	4.74815	11.9509	31.042
1612	MDP349c	NGETTA2020A	34.9832	4.00962	21.3818	31.0079
1613	MDP508	ABI2019A	60.5288	5.38374	5.96016	34.6412
1614	MDP508	ABI2019B	52.4124	4.60339	5.01968	37.4281
1615	MDP508	NGETTA2019B	44.9553	3.90839	12.2043	33.0716
1616	MDP508	NGETTA2020A	13.5114	2.82874	22.9941	30.0225
1617	MDP370	ABI2019A	64.832	6.12389	5.36005	29.4635
1618	MDP370	ABI2019B	53.1763	5.06943	3.7629	34.5263
1619	MDP370	NGETTA2019B	45.6156	3.62521	12.0902	30.7649
1620	MDP370	NGETTA2020A	15.1884	3.10492	23.1062	24.7805
1621	MDP337	ABI2019A	61.8765	5.63568	5.29012	35.8051
1622	MDP337	ABI2019B	53.7601	4.85533	4.34963	38.5919
1623	MDP337	NGETTA2019B	46.303	4.16033	11.5342	34.2354
1624	MDP337	NGETTA2020A	14.8591	3.08068	22.324	31.1863
1625	MDP420	ABI2019A	61.6221	5.29329	13.0474	33.2589
1626	MDP420	ABI2019B	48.5244	4.43932	8.09389	36.1473
1627	MDP420	NGETTA2019B	39.068	3.7509	16.0867	29.9361
1628	MDP420	NGETTA2020A	7.96517	2.94084	27.3814	28.8232
1629	MDP355	ABI2019A	59.4189	4.65663	4.03186	34.8504
1630	MDP355	ABI2019B	52.0909	4.29278	3.49338	38.051
1631	MDP355	NGETTA2019B	44.6339	3.12582	9.96011	33.6914
1632	MDP355	NGETTA2020A	8.88768	1.88565	20.9483	31.9178
1633	MDP345	ABI2019A	67.3125	6.20407	8.5538	39.896
1634	MDP345	ABI2019B	54.7074	4.73685	4.80131	39.5871
1635	MDP345	NGETTA2019B	50.2634	4.37993	14.3093	34.7365
1636	MDP345	NGETTA2020A	16.5433	3.71116	24.1876	30.9567
1637	MDP342	ABI2019A	61.8765	5.63568	5.29012	35.8051
1638	MDP342	ABI2019B	53.7601	4.85533	4.34963	38.5919
1639	MDP342	NGETTA2019B	46.303	4.16033	11.5342	34.2354
1640	MDP342	NGETTA2020A	14.8591	3.08068	22.324	31.1863
1641	MDP448	ABI2019A	60.591	4.87133	4.02621	31.2106
1642	MDP448	ABI2019B	55.0815	4.65631	3.86663	37.4207
1643	MDP448	NGETTA2019B	45.0175	3.62447	9.95005	32.3504
1644	MDP448	NGETTA2020A	21.5256	3.09689	21.9999	28.7159
1645	MDP493	ABI2019A	60.3956	6.37504	6.61354	37.152
1646	MDP493	ABI2019B	52.2792	4.76911	5.22233	39.8499
1647	MDP493	NGETTA2019B	44.8222	4.07412	12.4069	35.4933
1648	MDP493	NGETTA2020A	10.3817	2.8223	23.3868	34.8265
1649	MDP439	ABI2019A	60.0965	4.69701	4.78894	36.8379
1650	MDP439	ABI2019B	50.0204	4.72415	4.63727	39.9673
1651	MDP439	NGETTA2019B	45.8196	4.80381	11.7185	35.2921
1652	MDP439	NGETTA2020A	19.9999	3.87233	22.5443	32.9194
1653	MDP510	ABI2019A	60.2608	5.19115	6.1044	33.818
1654	MDP510	ABI2019B	52.1444	4.41079	5.16391	36.6049
1655	MDP510	NGETTA2019B	44.6873	2.92799	11.4234	32.2483
1656	MDP510	NGETTA2020A	10.9122	2.8011	24.2634	28.0603
1657	MDP497	ABI2019A	61.7409	5.7852	4.11272	34.8473
1658	MDP497	ABI2019B	54.6099	4.89854	3.86129	37.0719
1659	MDP497	NGETTA2019B	47.1528	4.30325	10.4901	32.47
1660	MDP497	NGETTA2020A	33.9675	3.98986	21.834	27.9772
1661	MDP521	ABI2019A	59.9658	5.10017	4.9535	34.4319
1662	MDP521	ABI2019B	51.8493	3.36369	3.36244	39.4904
1663	MDP521	NGETTA2019B	44.3923	3.45532	10.4723	33.6192
1664	MDP521	NGETTA2020A	8.05122	2.75368	21.9674	30.5702
1665	MDP498	ABI2019A	63.2387	5.27593	4.78	35.9801
1666	MDP498	ABI2019B	52.2621	4.17568	3.75397	38.767
1667	MDP498	NGETTA2019B	44.805	2.45364	10.0773	34.3234
1668	MDP498	NGETTA2020A	7.35557	1.84232	21.1087	32.4213
1669	MDP524	ABI2019A	61.5233	5.81888	4.40654	31.0216
1670	MDP524	ABI2019B	53.6312	4.86684	6.04803	37.0802
1671	MDP524	NGETTA2019B	51.7927	4.05269	12.8627	33.4232
1672	MDP524	NGETTA2020A	17.0871	3.53483	23.9928	29.8326
1673	MDP500	ABI2019A	64.8259	6.13197	4.01323	37.2975
1674	MDP500	ABI2019B	52.3719	5.95754	3.84114	39.302
1675	MDP500	NGETTA2019B	42.7605	3.78402	11.76	36.4152
1676	MDP500	NGETTA2020A	10.935	3.46293	21.8989	32.2368
1677	MDP346	ABI2019A	59.4886	5.70122	6.74144	35.1
1678	MDP346	ABI2019B	55.065	2.84237	3.59469	37.6778
1679	MDP346	NGETTA2019B	47.6079	4.80043	11.4429	33.02
1680	MDP346	NGETTA2020A	31.2046	4.20379	23.0907	29.0996
1681	MDP361	ABI2019A	65.4297	5.31926	7.54078	35.7481
1682	MDP361	ABI2019B	52.8744	4.74228	5.24036	38.1155
1683	MDP361	NGETTA2019B	41.7258	3.99523	12.4146	34.2261
1684	MDP361	NGETTA2020A	14.9493	3.15586	22.6484	30.0373
1685	MDP490	ABI2019A	60.8007	5.24482	4.93686	36.2826
1686	MDP490	ABI2019B	50.4703	4.98118	5.33013	38.4646
1687	MDP490	NGETTA2019B	48.9881	5.59661	11.9461	33.9196
1688	MDP490	NGETTA2020A	15.6491	3.92074	22.62	31.1973
1689	MDP512	ABI2019A	60.5288	5.38374	5.96016	34.2399
1690	MDP512	ABI2019B	52.4124	4.60339	5.01968	36.4714
1691	MDP512	NGETTA2019B	44.9553	3.90839	12.2043	32.6702
1692	MDP512	NGETTA2020A	13.5114	2.82874	22.9941	29.6212
1693	MDP387	ABI2019A	57.6239	5.37151	5.41603	29.6783
1694	MDP387	ABI2019B	49.5075	4.59116	4.47554	34.8153
1695	MDP387	NGETTA2019B	42.0504	3.89617	11.6601	30.9682
1696	MDP387	NGETTA2020A	10.6064	2.81652	22.45	27.9191
1697	MDP503	ABI2019A	59.8128	5.78435	6.20993	35.9661
1698	MDP503	ABI2019B	52.0478	5.12412	4.1173	37.8439
1699	MDP503	NGETTA2019B	44.5908	5.57162	15.0908	33.4874
1700	MDP503	NGETTA2020A	10.3275	3.08642	24.3613	30.1046
1701	MDP368	ABI2019A	59.3794	5.33076	5.55883	35.1924
1702	MDP368	ABI2019B	52.8036	4.87755	4.91877	37.9793
1703	MDP368	NGETTA2019B	45.1727	5.00616	13.8089	33.8574
1704	MDP368	NGETTA2020A	16.343	2.89691	22.5128	31.0954
1705	MDP419	ABI2019A	61.8542	5.16996	5.4141	34.7155
1706	MDP419	ABI2019B	50.7665	4.4608	4.87855	37.5024
1707	MDP419	NGETTA2019B	43.3094	3.7658	12.0632	33.1458
1708	MDP419	NGETTA2020A	9.68206	2.16896	22.1245	30.0968
1709	MDP44	ABI2019A	59.1739	5.85756	4.32045	36.9481
1710	MDP44	ABI2019B	51.0575	5.07721	3.37996	38.9086
1711	MDP44	NGETTA2019B	43.6004	5.1799	9.89058	34.552
1712	MDP44	NGETTA2020A	12.8678	3.85115	21.3938	31.503
1713	MDP341	ABI2019A	61.8765	5.63568	5.29012	35.8051
1714	MDP341	ABI2019B	53.7601	4.85533	4.34963	38.5919
1715	MDP341	NGETTA2019B	46.303	4.16033	11.5342	34.2354
1716	MDP341	NGETTA2020A	14.8591	3.08068	22.324	31.1863
1717	MDP47	ABI2019A	58.4403	5.15332	4.18968	34.4869
1718	MDP47	ABI2019B	50.3239	4.37297	3.24919	37.6728
1719	MDP47	NGETTA2019B	42.8668	3.67797	10.4338	33.3163
1720	MDP47	NGETTA2020A	5.75411	1.667	20.4077	29.7829
1721	MDP378	ABI2019A	60.7927	5.54341	5.61608	34.6458
1722	MDP378	ABI2019B	52.6763	4.76306	4.67559	37.4327
1723	MDP378	NGETTA2019B	45.2192	4.06807	11.8602	33.0761
1724	MDP378	NGETTA2020A	13.7752	2.98841	22.65	30.0271
1725	MDP422	ABI2019A	58.5126	4.88078	4.25276	35.469
1726	MDP422	ABI2019B	50.3962	3.46814	4.37412	37.9621
1727	MDP422	NGETTA2019B	42.9391	2.61562	10.4595	34.3847
1728	MDP422	NGETTA2020A	9.06255	1.994	21.5394	31.7011
1729	MDP388	ABI2019A	57.5582	5.63208	5.52411	34.6843
1730	MDP388	ABI2019B	49.4418	6.03846	4.02781	36.7474
1731	MDP388	NGETTA2019B	43.408	4.36994	11.9287	31.1104
1732	MDP388	NGETTA2020A	8.54577	2.51985	23.1032	28.498
1733	MDP399	ABI2019A	57.6239	5.37827	5.10253	35.5228
1734	MDP399	ABI2019B	49.5075	4.59791	4.16205	38.3097
1735	MDP399	NGETTA2019B	42.0504	3.90292	11.3466	33.9532
1736	MDP399	NGETTA2020A	10.6064	2.84512	21.7017	31.6652
1737	MDP328b	ABI2019A	66.2688	5.68908	4.0734	36.2718
1738	MDP328b	ABI2019B	54.6272	3.58416	2.35632	39.512
1739	MDP328b	NGETTA2019B	47.1701	3.88597	10.019	35.1554
1740	MDP328b	NGETTA2020A	19.7414	3.0039	20.9804	33.8327
1741	MDP421	ABI2019A	58.7923	5.42308	6.63643	34.7155
1742	MDP421	ABI2019B	50.6759	4.64273	5.69594	37.5024
1743	MDP421	NGETTA2019B	43.2188	3.94773	12.8805	33.1458
1744	MDP421	NGETTA2020A	11.7749	2.86808	23.6704	30.0968
1745	MDP504	ABI2019A	62.7775	5.01895	4.73384	33.4801
1746	MDP504	ABI2019B	52.2854	3.30877	2.14253	36.267
1747	MDP504	NGETTA2019B	44.8283	3.50655	10.8528	31.9104
1748	MDP504	NGETTA2020A	9.90371	1.98303	21.169	27.2549
1749	MDP466	ABI2019A	59.3769	5.07035	4.15461	36.8021
1750	MDP466	ABI2019B	51.2605	3.38083	1.76001	40.9938
1751	MDP466	NGETTA2019B	43.8034	3.595	10.3987	35.163
1752	MDP466	NGETTA2020A	12.3594	2.51535	21.1885	32.1139
1753	MDP465	ABI2019A	59.5724	5.49892	5.29281	36.4893
1754	MDP465	ABI2019B	51.456	4.53942	3.52355	38.8779
1755	MDP465	NGETTA2019B	48.6993	4.50405	12.1329	34.8102
1756	MDP465	NGETTA2020A	9.55513	3.11951	22.6838	30.8228
1757	MDP487	ABI2019A	58.4102	5.48046	8.24179	31.5223
1758	MDP487	ABI2019B	57.1989	5.0603	7.77204	36.8519
1759	MDP487	NGETTA2019B	44.4128	4.33281	14.4444	32.067
1760	MDP487	NGETTA2020A	34.4855	3.91238	25.1432	28.4345
1761	MDP364	ABI2019A	59.5533	5.59349	5.22449	34.8831
1762	MDP364	ABI2019B	51.4369	5.16891	2.98986	37.67
1763	MDP364	NGETTA2019B	38.439	2.90431	11.2259	34.5557
1764	MDP364	NGETTA2020A	7.29774	4.05848	23.2522	29.3503
1765	MDP390	ABI2019A	57.3518	5.26244	4.90197	33.9023
1766	MDP390	ABI2019B	49.2354	4.48208	3.96148	36.6892
1767	MDP390	NGETTA2019B	41.7783	3.78709	11.1461	32.3326
1768	MDP390	NGETTA2020A	7.96776	2.35468	21.2231	27.8024
1769	MDP396	ABI2019A	48.2443	4.0224	3.74105	35.8628
1770	MDP396	ABI2019B	45.1724	3.37412	4.65041	37.7545
1771	MDP396	NGETTA2019B	40.5099	3.21746	10.0968	33.8652
1772	MDP396	NGETTA2020A	6.30159	1.69535	20.9139	31.4948
1773	MDP443	ABI2019A	59.3769	5.19214	4.62281	35.6169
1774	MDP443	ABI2019B	51.2605	4.41178	3.68232	38.4038
1775	MDP443	NGETTA2019B	43.8034	3.71679	10.8669	34.0473
1776	MDP443	NGETTA2020A	12.3594	2.12185	20.8519	30.9982
1777	MDP366	ABI2019A	60.1716	4.55987	8.84711	34.8317
1778	MDP366	ABI2019B	48.8559	3.90182	8.77584	37.5017
1779	MDP366	NGETTA2019B	45.909	3.80664	15.0771	33.5262
1780	MDP366	NGETTA2020A	9.64092	1.88418	25.9814	31.7452
1781	MDP437f	ABI2019A	59.4757	5.68775	5.83966	34.229
1782	MDP437f	ABI2019B	51.3593	5.35536	4.35249	37.0158
1783	MDP437f	NGETTA2019B	43.9022	3.96954	11.3406	32.6593
1784	MDP437f	NGETTA2020A	18.4011	3.78364	23.0586	28.9371
1785	MDP41	ABI2019A	60.8862	6.0145	3.6099	37.6286
1786	MDP41	ABI2019B	51.1607	4.51567	2.51251	37.9182
1787	MDP41	NGETTA2019B	43.7036	3.95808	9.19168	34.4604
1788	MDP41	NGETTA2020A	12.2596	2.95367	20.8263	31.4114
1789	MDP339	ABI2019A	64.865	6.01233	5.25638	35.4134
1790	MDP339	ABI2019B	53.8296	4.58049	3.75815	39.7096
1791	MDP339	NGETTA2019B	48.4143	4.97032	10.6792	34.252
1792	MDP339	NGETTA2020A	10.5724	2.35132	21.5564	32.7018
1793	MDP381	ABI2019A	57.6239	5.37151	5.41603	34.9728
1794	MDP381	ABI2019B	49.5075	4.59116	4.47554	37.7597
1795	MDP381	NGETTA2019B	42.0504	3.89617	11.6601	33.4031
1796	MDP381	NGETTA2020A	10.6064	2.81652	22.45	30.3541
1797	MDP456	ABI2019A	59.1373	4.32686	4.62339	37.4525
1798	MDP456	ABI2019B	51.1181	4.61054	5.91455	40.4094
1799	MDP456	NGETTA2019B	43.5638	3.18347	10.9556	36.9206
1800	MDP456	NGETTA2020A	9.93905	2.20933	21.803	34.1658
1801	MDP383	ABI2019A	56.7694	5.62289	4.21967	34.408
1802	MDP383	ABI2019B	49.3512	4.50224	3.52459	38.0992
1803	MDP383	NGETTA2019B	41.8942	2.9932	10.0283	34.4404
1804	MDP383	NGETTA2020A	9.78941	2.91377	21.1067	31.3701
1805	MDP408	ABI2019A	57.6239	5.37151	5.41603	34.9728
1806	MDP408	ABI2019B	49.5075	4.59116	4.47554	37.7597
1807	MDP408	NGETTA2019B	42.0504	3.89617	11.6601	33.4031
1808	MDP408	NGETTA2020A	10.6064	2.81652	22.45	30.3541
1809	MDP379	ABI2019A	60.7927	5.31625	4.6513	32.7308
1810	MDP379	ABI2019B	52.6763	3.80121	2.37299	36.6293
1811	MDP379	NGETTA2019B	45.2192	3.8409	10.8954	32.2727
1812	MDP379	NGETTA2020A	13.7752	2.76125	21.6852	29.2237
1813	MDP382	ABI2019A	59.2592	5.21192	4.03399	33.8945
1814	MDP382	ABI2019B	44.2025	3.26265	3.6842	36.5779
1815	MDP382	NGETTA2019B	41.431	5.13271	9.98901	29.2882
1816	MDP382	NGETTA2020A	7.03058	2.17221	20.9754	27.6736
1817	MDP513	ABI2019A	66.007	6.67434	2.91584	34.969
1818	MDP513	ABI2019B	54.2938	5.68453	-4.00975	37.7558
1819	MDP513	NGETTA2019B	46.8367	4.48346	8.84376	33.3993
1820	MDP513	NGETTA2020A	28.1578	4.04201	20.3264	30.8037
1821	MDP50	ABI2019A	62.2075	4.99619	6.36225	36.3345
1822	MDP50	ABI2019B	46.02	3.36873	11.3752	36.9369
1823	MDP50	NGETTA2019B	41.4566	3.28726	12.8395	36.0628
1824	MDP50	NGETTA2020A	10.4907	3.14785	24.1691	30.8395
1825	MDP348	ABI2019A	57.7771	5.72832	4.82709	36.9206
1826	MDP348	ABI2019B	50.4595	5.6551	6.69304	38.2371
1827	MDP348	NGETTA2019B	45.3671	5.28379	10.7563	34.7706
1828	MDP348	NGETTA2020A	11.3115	2.69424	22.2365	32.7719
1829	MDP327b	ABI2019A	61.4981	4.28791	3.82851	35.7359
1830	MDP327b	ABI2019B	53.3817	3.59737	1.48504	38.5228
1831	MDP327b	NGETTA2019B	45.9246	3.61735	10.0872	34.1662
1832	MDP327b	NGETTA2020A	11.1898	2.30139	20.3025	31.0215
1833	MDP386	ABI2019A	59.1132	5.52328	6.15467	33.9465
1834	MDP386	ABI2019B	48.4121	4.83971	7.3144	37.0913
1835	MDP386	NGETTA2019B	46.279	3.93917	12.4274	30.5084
1836	MDP386	NGETTA2020A	11.0016	2.20346	22.5598	29.4182
1837	MDP360	ABI2019A	62.6898	5.26244	5.25619	34.9612
1838	MDP360	ABI2019B	52.49	4.57114	4.23451	39.0766
1839	MDP360	NGETTA2019B	45.0329	3.87615	11.4191	33.3916
1840	MDP360	NGETTA2020A	9.88568	2.26486	21.5161	29.4505
1841	MDP463	ABI2019A	59.8093	5.55776	7.74825	33.9582
1842	MDP463	ABI2019B	56.888	5.4118	3.86703	37.8893
1843	MDP463	NGETTA2019B	44.0223	3.44422	12.3563	34.602
1844	MDP463	NGETTA2020A	11.9219	3.74247	22.9775	29.8465
1845	MDP324b	ABI2019A	61.8765	5.63568	5.29012	35.8051
1846	MDP324b	ABI2019B	53.7601	4.85533	4.34963	38.5919
1847	MDP324b	NGETTA2019B	46.303	4.16033	11.5342	34.2354
1848	MDP324b	NGETTA2020A	14.8591	3.08068	22.324	31.1863
1849	MDP526	ABI2019A	59.6744	5.29104	7.20576	34.2625
1850	MDP526	ABI2019B	48.5083	4.36147	8.3565	37.4286
1851	MDP526	NGETTA2019B	42.4003	4.05679	13.1074	32.1821
1852	MDP526	NGETTA2020A	9.97587	2.34433	24.2181	29.5939
1853	MDP356	ABI2019A	60.9768	5.57772	5.45262	34.6458
1854	MDP356	ABI2019B	52.8603	4.79736	4.51213	37.4327
1855	MDP356	NGETTA2019B	47.0041	4.21331	11.4701	33.0761
1856	MDP356	NGETTA2020A	13.9593	3.02272	22.4865	30.0271
1857	MDP326b	ABI2019A	61.8765	5.63568	5.29012	35.8051
1858	MDP326b	ABI2019B	53.7601	4.85533	4.34963	38.5919
1859	MDP326b	NGETTA2019B	46.303	4.16033	11.5342	34.2354
1860	MDP326b	NGETTA2020A	14.8591	3.08068	22.324	31.1863
1861	MDP389	ABI2019A	57.6239	5.37151	5.41603	34.9728
1862	MDP389	ABI2019B	49.5075	4.59116	4.47554	37.7597
1863	MDP389	NGETTA2019B	42.0504	3.89617	11.6601	33.4031
1864	MDP389	NGETTA2020A	10.6064	2.81652	22.45	30.3541
1865	MDP369	ABI2019A	60.9407	5.70205	5.34118	36.0341
1866	MDP369	ABI2019B	52.8243	4.92169	4.40069	38.821
1867	MDP369	NGETTA2019B	45.3672	4.03144	11.1376	36.1991
1868	MDP369	NGETTA2020A	15.2108	3.85536	22.4416	31.6016
1869	MDP435	ABI2019A	57.9781	5.39464	5.68966	30.4379
1870	MDP435	ABI2019B	49.8617	4.40561	3.56047	34.7195
1871	MDP435	NGETTA2019B	38.6935	4.60067	12.249	32.2848
1872	MDP435	NGETTA2020A	7.59053	2.27495	22.2842	28.6973
1873	MDP377	ABI2019A	60.6045	5.41094	4.63589	34.2045
1874	MDP377	ABI2019B	52.4881	3.8121	2.94772	37.792
1875	MDP377	NGETTA2019B	45.031	3.86567	10.5962	30.628
1876	MDP377	NGETTA2020A	11.95	3.31591	21.3421	30.1816
1877	MDP427	ABI2019A	62.6794	6.42617	7.32842	35.5363
1878	MDP427	ABI2019B	51.1323	5.24219	6.44877	38.3232
1879	MDP427	NGETTA2019B	43.6752	5.63199	13.4689	33.9666
1880	MDP427	NGETTA2020A	12.7695	3.91785	25.6924	32.0532
1881	MDP479	ABI2019A	60.4584	5.23277	5.24044	38.5355
1882	MDP479	ABI2019B	52.342	4.45241	4.29996	39.7727
1883	MDP479	NGETTA2019B	44.8849	3.75742	11.4846	35.4162
1884	MDP479	NGETTA2020A	10.9901	2.30692	21.6361	33.1819
1885	MDP520	ABI2019A	62.9859	5.90611	5.86185	33.1935
1886	MDP520	ABI2019B	56.9826	5.66175	5.82165	37.0556
1887	MDP520	NGETTA2019B	45.4154	2.95556	12.1045	32.6991
1888	MDP520	NGETTA2020A	11.866	2.93888	23.7817	30.21
1889	MDP376	ABI2019A	63.1276	6.23137	5.55679	31.7735
1890	MDP376	ABI2019B	56.4227	4.63706	4.43352	35.9478
1891	MDP376	NGETTA2019B	45.6946	4.20947	11.7355	31.8221
1892	MDP376	NGETTA2020A	13.2545	3.30795	22.4044	28.8872
1893	MDP522	ABI2019A	57.4475	5.6062	4.40163	33.8761
1894	MDP522	ABI2019B	51.7277	4.45717	2.594	36.4642
1895	MDP522	NGETTA2019B	44.3948	5.16986	10.13	32.5908
1896	MDP522	NGETTA2020A	10.7211	2.56932	22.1622	29.6443
1897	MDP70	ABI2019A	58.557	5.47348	3.94228	35.5324
1898	MDP70	ABI2019B	46.8423	4.29733	2.20109	39.3615
1899	MDP70	NGETTA2019B	42.9835	3.79866	9.77614	36.0111
1900	MDP70	NGETTA2020A	10.4842	3.61784	21.0282	32.269
1901	MDP453	ABI2019A	59.4451	5.5228	3.52446	33.7054
1902	MDP453	ABI2019B	53.1349	5.15403	5.30247	37.1206
1903	MDP453	NGETTA2019B	45.9785	4.9699	10.9394	29.4898
1904	MDP453	NGETTA2020A	9.10774	2.49047	21.6687	28.4594
1905	MDP437g	ABI2019A	58.9868	4.59799	3.49121	33.2098
1906	MDP437g	ABI2019B	51.1667	5.32593	3.75801	36.239
1907	MDP437g	NGETTA2019B	48.5243	4.86852	12.3666	31.0948
1908	MDP437g	NGETTA2020A	8.25376	3.19196	22.6147	28.1155
1909	MDP486	ABI2019A	54.0815	4.22665	2.88989	37.485
1910	MDP486	ABI2019B	51.7165	4.23036	3.36581	38.9902
1911	MDP486	NGETTA2019B	44.2594	3.53536	10.5504	34.6336
1912	MDP486	NGETTA2020A	10.6766	2.15076	20.823	31.5846
1913	MDP340	ABI2019A	65.7309	5.60176	4.36968	34.3492
1914	MDP340	ABI2019B	58.8848	5.34535	3.60237	35.1869
1915	MDP340	NGETTA2019B	46.6489	4.08313	10.9673	32.7795
1916	MDP340	NGETTA2020A	9.9252	2.1433	21.5047	29.6655
1917	MDP349b	ABI2019A	61.8765	5.63568	5.29012	35.7813
1918	MDP349b	ABI2019B	53.7601	4.85533	4.34963	38.2428
1919	MDP349b	NGETTA2019B	46.303	4.16033	11.5342	33.0779
1920	MDP349b	NGETTA2020A	14.8591	3.08068	22.324	30.8372
1921	MDP362	ABI2019A	58.3757	5.58404	6.33145	34.2594
1922	MDP362	ABI2019B	52.0982	4.59279	5.12538	37.0463
1923	MDP362	NGETTA2019B	44.6411	3.8978	12.31	32.6897
1924	MDP362	NGETTA2020A	10.0081	2.05659	23.4579	29.1061
1925	MDP1021	ABI2019A	58.2832	3.82008	4.50383	35.4113
1926	MDP1021	ABI2019B	50.1668	4.05184	4.4067	38.4453
1927	MDP1021	NGETTA2019B	40.2538	2.88382	11.1333	35.049
1928	MDP1021	NGETTA2020A	14.7098	2.64051	21.6446	31.8552
1929	MDP1696	ABI2019A	56.5587	5.26711	4.94281	33.2243
1930	MDP1696	ABI2019B	48.4423	4.48676	4.00232	36.0112
1931	MDP1696	NGETTA2019B	40.9852	3.66828	10.294	31.6546
1932	MDP1696	NGETTA2020A	10.6339	2.9931	22.6225	26.6636
1933	MDP1704	ABI2019A	47.5752	3.85564	4.6254	34.5127
1934	MDP1704	ABI2019B	47.0314	3.99193	3.69547	37.2996
1935	MDP1704	NGETTA2019B	39.5743	3.23161	9.98779	33.2715
1936	MDP1704	NGETTA2020A	4.52545	1.7564	21.9001	29.4061
1937	MDP1003	ABI2019A	58.1695	4.32376	3.42819	33.0873
1938	MDP1003	ABI2019B	50.0531	4.19672	3.07835	36.7253
1939	MDP1003	NGETTA2019B	42.596	3.50172	10.2629	32.3687
1940	MDP1003	NGETTA2020A	11.1521	2.42207	21.0528	29.3197
1941	MDP933h	ABI2019A	56.7328	5.16044	2.98279	35.3304
1942	MDP933h	ABI2019B	48.6164	4.38008	2.04231	37.9701
1943	MDP933h	NGETTA2019B	41.1593	3.43871	8.83875	33.7607
1944	MDP933h	NGETTA2020A	9.71532	2.60544	20.0167	30.7117
1945	MDP978	ABI2019A	57.3263	4.90065	4.37665	34.7613
1946	MDP978	ABI2019B	49.2099	4.66561	4.71659	37.5482
1947	MDP978	NGETTA2019B	36.2971	2.65808	10.0301	32.8354
1948	MDP978	NGETTA2020A	6.5925	1.78448	20.9861	29.9068
1949	MDP1716	ABI2019A	56.433	5.21841	5.12105	34.6279
1950	MDP1716	ABI2019B	48.3166	4.43806	4.18057	37.4148
1951	MDP1716	NGETTA2019B	40.8595	3.74307	11.3652	33.0582
1952	MDP1716	NGETTA2020A	9.41556	2.66342	22.155	30.0092
1953	MDP1693	ABI2019A	55.9788	5.03374	4.6224	34.5809
1954	MDP1693	ABI2019B	47.8624	4.25339	3.68192	37.3678
1955	MDP1693	NGETTA2019B	40.4053	3.5584	10.8665	33.0113
1956	MDP1693	NGETTA2020A	5.01103	1.8815	20.9649	29.8973
1957	MDP988	ABI2019A	56.7586	4.79847	3.54838	34.2996
1958	MDP988	ABI2019B	50.2608	4.84586	2.02387	37.2079
1959	MDP988	NGETTA2019B	40.5106	3.67699	10.3398	31.9711
1960	MDP988	NGETTA2020A	15.2398	3.18184	21.1323	29.0873
1961	MDP891	ABI2019A	53.7874	4.14037	2.6549	32.5908
1962	MDP891	ABI2019B	49.4506	4.23498	2.83323	32.6558
1963	MDP891	NGETTA2019B	38.238	2.89924	8.43958	31.0212
1964	MDP891	NGETTA2020A	10.5495	1.48341	19.3902	27.9721
1965	MDP941	ABI2019A	56.9247	4.82253	4.02518	35.2932
1966	MDP941	ABI2019B	48.8083	5.26557	2.77497	38.0801
1967	MDP941	NGETTA2019B	39.9055	3.53876	11.807	33.952
1968	MDP941	NGETTA2020A	10.5453	2.87737	20.7241	30.1194
1969	MDP846	ABI2019A	64.4148	5.97721	3.15085	37.1018
1970	MDP846	ABI2019B	52.7575	4.92417	2.34964	39.3474
1971	MDP846	NGETTA2019B	49.661	4.68773	9.54807	35.5799
1972	MDP846	NGETTA2020A	17.7542	3.30283	19.7775	31.9779
1973	MDP847	ABI2019A	56.8388	5.4757	3.31461	36.8781
1974	MDP847	ABI2019B	51.1246	4.43596	2.4479	38.9912
1975	MDP847	NGETTA2019B	43.6675	3.92318	9.7689	34.6347
1976	MDP847	NGETTA2020A	12.2235	2.84353	20.5587	31.5856
1977	MDP936	ABI2019A	56.566	5.06326	4.81218	35.1837
1978	MDP936	ABI2019B	54.0999	4.57449	4.81212	37.8181
1979	MDP936	NGETTA2019B	40.8997	3.83133	13.6408	33.614
1980	MDP936	NGETTA2020A	12.2336	3.54325	23.4244	30.2393
1981	MDP851	ABI2019A	59.1597	5.27563	3.22741	36.5731
1982	MDP851	ABI2019B	51.0433	4.34199	2.23044	38.9457
1983	MDP851	NGETTA2019B	43.5862	3.80028	9.47152	34.5311
1984	MDP851	NGETTA2020A	9.0325	2.37138	19.5589	31.4821
1985	MDP1016	ABI2019A	57.5063	5.62749	3.75825	36.0052
1986	MDP1016	ABI2019B	49.3899	4.82167	2.83044	38.7921
1987	MDP1016	NGETTA2019B	34.7411	2.33875	9.64657	36.4439
1988	MDP1016	NGETTA2020A	11.9126	2.95824	20.3552	31.3865
1989	MDP963	ABI2019A	56.6347	5.18512	2.74308	35.2073
1990	MDP963	ABI2019B	48.5183	4.44883	1.61736	37.9941
1991	MDP963	NGETTA2019B	42.3	4.36361	8.45892	33.192
1992	MDP963	NGETTA2020A	5.04872	2.05618	19.1804	30.5885
1993	MDP1720	ABI2019A	56.433	5.21841	5.12105	34.6583
1994	MDP1720	ABI2019B	48.3166	4.43806	4.18057	37.4874
1995	MDP1720	NGETTA2019B	40.8595	3.74307	11.3652	33.0887
1996	MDP1720	NGETTA2020A	9.41556	2.66342	22.155	30.0396
1997	MDP958	ABI2019A	56.011	4.83367	3.03957	34.9254
1998	MDP958	ABI2019B	42.4274	4.32294	2.22612	37.7122
1999	MDP958	NGETTA2019B	40.9217	4.25693	9.24419	31.4241
[truncated: 5,437 more rows]

## Sheet: BIOASSAY
	Genotype	Env	predicted.value	CP
1	CIP 1999062.1	Abi2019A	45.0275
2	CIP 1999062.1	Ngetta2019B	71.8859
3	CIP 1999062.1	Ngetta2020A	42.6248
4	Dimbuka-Bukulula	Abi2019A	50.5767
5	Dimbuka-Bukulula	Ngetta2019B	75.8055
6	Dimbuka-Bukulula	Ngetta2020A	49.4552
7	Ejumula	Abi2019A	59.0196
8	Ejumula	Ngetta2019B	94.1124
9	Ejumula	Ngetta2020A	68.1992
10	Mugande	Abi2019A	46.3638
11	Mugande	Ngetta2019B	74.1801
12	Mugande	Ngetta2020A	51.0873
13	NASPOT 10 O	Abi2019A	40.82
14	NASPOT 10 O	Ngetta2019B	70.5114
15	NASPOT 10 O	Ngetta2020A	46.851
16	NASPOT 5	Abi2019A	58.3096
17	NASPOT 5	Ngetta2019B	95.268
18	NASPOT 5	Ngetta2020A	61.3495
19	NASPOT5/58	Abi2019A	45.337
20	NASPOT5/58	Ngetta2019B	71.4615
21	NASPOT5/58	Ngetta2020A	37.9469
22	NASPOT 7	Abi2019A	51.0341
23	NASPOT 7	Ngetta2019B	95.5207
24	NASPOT 7	Ngetta2020A	40.8683
25	NASPOT 11	Abi2019A	38.5975
26	NASPOT 11	Ngetta2019B	69.4919
27	NASPOT 11	Ngetta2020A	36.0367
28	New Kawogo	Abi2019A	44.1775
29	New Kawogo	Ngetta2019B	69.0918
30	New Kawogo	Ngetta2020A	45.4615
31	Resisto	Abi2019A	42.5446
32	Resisto	Ngetta2019B	69.4913
33	Resisto	Ngetta2020A	37.7404
34	SPK004	Abi2019A	49.4983
35	SPK004	Ngetta2019B	77.7492
36	SPK004	Ngetta2020A	48.1445
37	Wagabolige	Abi2019A	43.1541
38	Wagabolige	Ngetta2019B	65.7178
39	Wagabolige	Ngetta2020A	36.6296
40	Magabali	Abi2019A	48.7814
41	Magabali	Ngetta2019B	70.1518
42	Magabali	Ngetta2020A	42.3762
43	Huarmeyano	Abi2019A	52.7785
44	Huarmeyano	Ngetta2019B	86.1493
45	Huarmeyano	Ngetta2020A	49.8853
46	Beauregard	Abi2019A	50.1543
47	Beauregard	Ngetta2019B	74.2519
48	Beauregard	Ngetta2020A	46.13
49	NK259L	Abi2019A	42.7578
50	NK259L	Ngetta2019B	67.9866
51	NK259L	Ngetta2020A	39.8647
52	NASPOT 1	Abi2019A	47.571
53	NASPOT 1	Ngetta2019B	72.7998
54	NASPOT 1	Ngetta2020A	44.6779
55	MDP1367	Abi2019A	61.6751
56	MDP1367	Ngetta2019B	81.4023
57	MDP1367	Ngetta2020A	50.0855
58	MDP1368a	Abi2019A	50.8313
59	MDP1368a	Ngetta2019B	92.0048
60	MDP1368a	Ngetta2020A	58.8486
61	MDP1371	Abi2019A	50.6788
62	MDP1371	Ngetta2019B	86.3374
63	MDP1371	Ngetta2020A	49.0861
64	MDP1373	Abi2019A	56.3727
65	MDP1373	Ngetta2019B	83.304
66	MDP1373	Ngetta2020A	75.1672
67	MDP1374	Abi2019A	55.3678
68	MDP1374	Ngetta2019B	86.4638
69	MDP1374	Ngetta2020A	53.5662
70	MDP1375	Abi2019A	45.0316
71	MDP1375	Ngetta2019B	80.7065
72	MDP1375	Ngetta2020A	44.3879
73	MDP1376	Abi2019A	56.3736
74	MDP1376	Ngetta2019B	81.6024
75	MDP1376	Ngetta2020A	57.4677
76	MDP1377	Abi2019A	54.6175
77	MDP1377	Ngetta2019B	74.3462
78	MDP1377	Ngetta2020A	46.4576
79	MDP1378	Abi2019A	52.4182
80	MDP1378	Ngetta2019B	80.1735
81	MDP1378	Ngetta2020A	45.3107
82	MDP1379	Abi2019A	59.3042
83	MDP1379	Ngetta2019B	81.0965
84	MDP1379	Ngetta2020A	49.2752
85	MDP1384	Abi2019A	53.4987
86	MDP1384	Ngetta2019B	77.4992
87	MDP1384	Ngetta2020A	57.8965
88	MDP1386	Abi2019A	55.4785
89	MDP1386	Ngetta2019B	80.7073
90	MDP1386	Ngetta2020A	49.0523
91	MDP1391	Abi2019A	55.2395
92	MDP1391	Ngetta2019B	80.4682
93	MDP1391	Ngetta2020A	46.805
94	MDP1392	Abi2019A	57.0992
95	MDP1392	Ngetta2019B	80.9111
96	MDP1392	Ngetta2020A	49.5522
97	MDP1393	Abi2019A	58.4291
98	MDP1393	Ngetta2019B	82.2401
99	MDP1393	Ngetta2020A	62.0458
100	MDP1393e	Abi2019A	54.9999
101	MDP1393e	Ngetta2019B	75.6074
102	MDP1393e	Ngetta2020A	49.1745
103	MDP1394	Abi2019A	83.2955
104	MDP1394	Ngetta2019B	79.5512
105	MDP1394	Ngetta2020A	57.3024
106	MDP1395	Abi2019A	52.0719
107	MDP1395	Ngetta2019B	77.3006
108	MDP1395	Ngetta2020A	65.1172
109	MDP1396	Abi2019A	59.5821
110	MDP1396	Ngetta2019B	76.036
111	MDP1396	Ngetta2020A	44.4531
112	MDP1397	Abi2019A	57.0353
113	MDP1397	Ngetta2019B	76.6795
114	MDP1397	Ngetta2020A	53.6933
115	MDP1399	Abi2019A	50.0948
116	MDP1399	Ngetta2019B	72.6357
117	MDP1399	Ngetta2020A	49.2179
118	MDP1400	Abi2019A	45.5898
119	MDP1400	Ngetta2019B	74.0785
120	MDP1400	Ngetta2020A	38.0841
121	MDP1401	Abi2019A	50.6444
122	MDP1401	Ngetta2019B	75.8732
123	MDP1401	Ngetta2020A	51.6971
124	MDP1403	Abi2019A	50.3102
125	MDP1403	Ngetta2019B	75.3523
126	MDP1403	Ngetta2020A	46.6133
127	MDP1405	Abi2019A	47.2544
128	MDP1405	Ngetta2019B	77.0359
129	MDP1405	Ngetta2020A	67.1811
130	MDP1406	Abi2019A	46.1088
131	MDP1406	Ngetta2019B	68.7206
132	MDP1406	Ngetta2020A	39.7846
133	MDP1407	Abi2019A	49.3026
134	MDP1407	Ngetta2019B	71.1744
135	MDP1407	Ngetta2020A	45.4308
136	MDP1408a	Abi2019A	50.0615
137	MDP1408a	Ngetta2019B	75.2903
138	MDP1408a	Ngetta2020A	46.2173
139	MDP1409	Abi2019A	50.7874
140	MDP1409	Ngetta2019B	76.0161
141	MDP1409	Ngetta2020A	53.0412
142	MDP1411	Abi2019A	49.9055
143	MDP1411	Ngetta2019B	75.1342
144	MDP1411	Ngetta2020A	44.7499
145	MDP1412	Abi2019A	49.5814
146	MDP1412	Ngetta2019B	66.6023
147	MDP1412	Ngetta2020A	49.9117
148	MDP1413	Abi2019A	46.5082
149	MDP1413	Ngetta2019B	79.0722
150	MDP1413	Ngetta2020A	44.0772
151	MDP1415	Abi2019A	51.4954
152	MDP1415	Ngetta2019B	76.7366
153	MDP1415	Ngetta2020A	55.0411
154	MDP1416	Abi2019A	52.5886
155	MDP1416	Ngetta2019B	77.1647
156	MDP1416	Ngetta2020A	63.1862
157	MDP1417	Abi2019A	48.7038
158	MDP1417	Ngetta2019B	74.8529
159	MDP1417	Ngetta2020A	43.0249
160	MDP1419	Abi2019A	50.0771
161	MDP1419	Ngetta2019B	75.3059
162	MDP1419	Ngetta2020A	46.3637
163	MDP1423	Abi2019A	48.6126
164	MDP1423	Ngetta2019B	76.3367
165	MDP1423	Ngetta2020A	43.3718
166	MDP1424	Abi2019A	55.8942
167	MDP1424	Ngetta2019B	84.5946
168	MDP1424	Ngetta2020A	46.5659
169	MDP1425	Abi2019A	51.6379
170	MDP1425	Ngetta2019B	76.8667
171	MDP1425	Ngetta2020A	48.4113
172	MDP1427	Abi2019A	51.1461
173	MDP1427	Ngetta2019B	69.1943
174	MDP1427	Ngetta2020A	50.9684
175	MDP1429	Abi2019A	51.4132
176	MDP1429	Ngetta2019B	76.6419
177	MDP1429	Ngetta2020A	46.2984
178	MDP1431	Abi2019A	54.1773
179	MDP1431	Ngetta2019B	103.49
180	MDP1431	Ngetta2020A	49.9223
181	MDP1432	Abi2019A	52.3341
182	MDP1432	Ngetta2019B	77.5629
183	MDP1432	Ngetta2020A	54.9566
184	MDP1433	Abi2019A	49.1562
185	MDP1433	Ngetta2019B	77.6755
186	MDP1433	Ngetta2020A	59.3056
187	MDP1439	Abi2019A	46.4389
188	MDP1439	Ngetta2019B	75.576
189	MDP1439	Ngetta2020A	40.1857
190	MDP1440	Abi2019A	48.1239
191	MDP1440	Ngetta2019B	76.8148
192	MDP1440	Ngetta2020A	51.3855
193	MDP1442	Abi2019A	48.1923
194	MDP1442	Ngetta2019B	79.8391
195	MDP1442	Ngetta2020A	44.1403
196	MDP1443	Abi2019A	69.2729
197	MDP1443	Ngetta2019B	79.0444
198	MDP1443	Ngetta2020A	41.2206
199	MDP1445	Abi2019A	50.081
200	MDP1445	Ngetta2019B	70.1025
201	MDP1445	Ngetta2020A	38.9821
202	MDP1446	Abi2019A	52.4402
203	MDP1446	Ngetta2019B	77.7881
204	MDP1446	Ngetta2020A	57.193
205	MDP1448	Abi2019A	51.1027
206	MDP1448	Ngetta2019B	73.1086
207	MDP1448	Ngetta2020A	46.6028
208	MDP1450	Abi2019A	41.34
209	MDP1450	Ngetta2019B	63.6798
210	MDP1450	Ngetta2020A	42.9758
211	MDP1451	Abi2019A	47.3897
212	MDP1451	Ngetta2019B	77.7523
213	MDP1451	Ngetta2020A	55.9769
214	MDP1452	Abi2019A	44.3955
215	MDP1452	Ngetta2019B	78.3029
216	MDP1452	Ngetta2020A	70.5924
217	MDP1452b	Abi2019A	50.4005
218	MDP1452b	Ngetta2019B	66.0732
219	MDP1452b	Ngetta2020A	46.3342
220	MDP1452c	Abi2019A	50.6626
221	MDP1452c	Ngetta2019B	71.9591
222	MDP1452c	Ngetta2020A	38.0188
223	MDP1453	Abi2019A	49.9601
224	MDP1453	Ngetta2019B	75.1889
225	MDP1453	Ngetta2020A	54.6485
226	MDP1457	Abi2019A	54.0275
227	MDP1457	Ngetta2019B	90.1156
228	MDP1457	Ngetta2020A	49.1945
229	MDP1462	Abi2019A	57.7766
230	MDP1462	Ngetta2019B	97.5618
231	MDP1462	Ngetta2020A	47.2296
232	MDP1463	Abi2019A	48.9832
233	MDP1463	Ngetta2019B	80.8473
234	MDP1463	Ngetta2020A	38.8282
235	MDP1472	Abi2019A	48.9877
236	MDP1472	Ngetta2019B	74.2165
237	MDP1472	Ngetta2020A	45.5064
238	MDP1473	Abi2019A	45.8622
239	MDP1473	Ngetta2019B	71.3369
240	MDP1473	Ngetta2020A	53.6035
241	MDP1479	Abi2019A	52.659
242	MDP1479	Ngetta2019B	76.1714
243	MDP1479	Ngetta2020A	62.1693
244	MDP1483	Abi2019A	57.6874
245	MDP1483	Ngetta2019B	72.3671
246	MDP1483	Ngetta2020A	55.3395
247	MDP1484	Abi2019A	67.4235
248	MDP1484	Ngetta2019B	96.5089
249	MDP1484	Ngetta2020A	58.614
250	MDP1486	Abi2019A	61.899
251	MDP1486	Ngetta2019B	78.0777
252	MDP1486	Ngetta2020A	48.8258
253	MDP1491	Abi2019A	51.5921
254	MDP1491	Ngetta2019B	71.5713
255	MDP1491	Ngetta2020A	51.3093
256	MDP1492	Abi2019A	54.8396
257	MDP1492	Ngetta2019B	115.358
258	MDP1492	Ngetta2020A	61.0771
259	MDP1493	Abi2019A	51.024
260	MDP1493	Ngetta2019B	76.2527
261	MDP1493	Ngetta2020A	40.7183
262	MDP1495	Abi2019A	49.7448
263	MDP1495	Ngetta2019B	76.3486
264	MDP1495	Ngetta2020A	42.995
265	MDP1501	Abi2019A	44.2933
266	MDP1501	Ngetta2019B	76.4777
267	MDP1501	Ngetta2020A	49.7892
268	MDP1507	Abi2019A	46.892
269	MDP1507	Ngetta2019B	70.7093
270	MDP1507	Ngetta2020A	46.1564
271	MDP1508	Abi2019A	47.3905
272	MDP1508	Ngetta2019B	77.507
273	MDP1508	Ngetta2020A	57.3978
274	MDP1508c	Abi2019A	51.7176
275	MDP1508c	Ngetta2019B	76.9464
276	MDP1508c	Ngetta2020A	47.2397
277	MDP1508e	Abi2019A	51.2499
278	MDP1508e	Ngetta2019B	72.5815
279	MDP1508e	Ngetta2020A	46.739
280	MDP1508h	Abi2019A	51.625
281	MDP1508h	Ngetta2019B	76.8538
282	MDP1508h	Ngetta2020A	46.3689
283	MDP1508j	Abi2019A	52.671
284	MDP1508j	Ngetta2019B	72.5608
285	MDP1508j	Ngetta2020A	61.5413
286	MDP1509	Abi2019A	51.9687
287	MDP1509	Ngetta2019B	77.51
288	MDP1509	Ngetta2020A	46.6072
289	MDP1512	Abi2019A	52.8426
290	MDP1512	Ngetta2019B	78.0713
291	MDP1512	Ngetta2020A	51.572
292	MDP1513	Abi2019A	51.7982
293	MDP1513	Ngetta2019B	77.027
294	MDP1513	Ngetta2020A	41.7536
295	MDP1514	Abi2019A	52.1609
296	MDP1514	Ngetta2019B	77.3897
297	MDP1514	Ngetta2020A	45.1633
298	MDP1515	Abi2019A	55.1424
299	MDP1515	Ngetta2019B	77.6499
300	MDP1515	Ngetta2020A	49.98
301	MDP1517	Abi2019A	56.2192
302	MDP1517	Ngetta2019B	78.4395
303	MDP1517	Ngetta2020A	52.0251
304	MDP1519	Abi2019A	47.5553
305	MDP1519	Ngetta2019B	68.972
306	MDP1519	Ngetta2020A	54.7108
307	MDP1522	Abi2019A	53.8424
308	MDP1522	Ngetta2019B	79.0712
309	MDP1522	Ngetta2020A	60.9721
310	MDP1527	Abi2019A	49.4223
311	MDP1527	Ngetta2019B	86.1314
312	MDP1527	Ngetta2020A	63.761
313	MDP1528	Abi2019A	49.5942
314	MDP1528	Ngetta2019B	72.6018
315	MDP1528	Ngetta2020A	44.9994
316	MDP1529	Abi2019A	47.8169
317	MDP1529	Ngetta2019B	70.9372
318	MDP1529	Ngetta2020A	42.6216
319	MDP1530	Abi2019A	64.1382
320	MDP1530	Ngetta2019B	78.7576
321	MDP1530	Ngetta2020A	47.4144
322	MDP1531	Abi2019A	54.7082
323	MDP1531	Ngetta2019B	78.0534
324	MDP1531	Ngetta2020A	49.5201
325	MDP1532	Abi2019A	52.8502
326	MDP1532	Ngetta2019B	73.5079
327	MDP1532	Ngetta2020A	56.2148
328	MDP1533	Abi2019A	57.6234
329	MDP1533	Ngetta2019B	77.7877
330	MDP1533	Ngetta2020A	43.8412
331	MDP1535	Abi2019A	52.0983
332	MDP1535	Ngetta2019B	79.1852
333	MDP1535	Ngetta2020A	63.902
334	MDP1536e	Abi2019A	52.6389
335	MDP1536e	Ngetta2019B	77.8677
336	MDP1536e	Ngetta2020A	49.6572
337	MDP1536f	Abi2019A	52.2585
338	MDP1536f	Ngetta2019B	77.4872
339	MDP1536f	Ngetta2020A	46.0806
340	MDP1537	Abi2019A	46.5948
341	MDP1537	Ngetta2019B	76.1595
342	MDP1537	Ngetta2020A	38.5917
343	MDP1539	Abi2019A	61.9449
344	MDP1539	Ngetta2019B	71.417
345	MDP1539	Ngetta2020A	49.9799
346	MDP1540	Abi2019A	56.9708
347	MDP1540	Ngetta2019B	74.6126
348	MDP1540	Ngetta2020A	41.8716
349	MDP1541	Abi2019A	54.4492
350	MDP1541	Ngetta2019B	67.3894
351	MDP1541	Ngetta2020A	52.1188
352	MDP1542	Abi2019A	48.3265
353	MDP1542	Ngetta2019B	73.5553
354	MDP1542	Ngetta2020A	39.5185
355	MDP1546	Abi2019A	48.0187
356	MDP1546	Ngetta2019B	70.1702
357	MDP1546	Ngetta2020A	39.7023
358	MDP1547	Abi2019A	41.2354
359	MDP1547	Ngetta2019B	73.5656
360	MDP1547	Ngetta2020A	46.7172
361	MDP1551	Abi2019A	47.6045
362	MDP1551	Ngetta2019B	68.654
363	MDP1551	Ngetta2020A	40.7718
364	MDP1556	Abi2019A	50.5574
365	MDP1556	Ngetta2019B	69.3861
366	MDP1556	Ngetta2020A	38.1545
367	MDP1556a	Abi2019A	48.3986
368	MDP1556a	Ngetta2019B	73.6274
369	MDP1556a	Ngetta2020A	40.1962
370	MDP1557	Abi2019A	49.0163
371	MDP1557	Ngetta2019B	74.2451
372	MDP1557	Ngetta2020A	46.0034
373	MDP1560	Abi2019A	48.7897
374	MDP1560	Ngetta2019B	77.3901
375	MDP1560	Ngetta2020A	56.3118
376	MDP1563	Abi2019A	48.9695
377	MDP1563	Ngetta2019B	74.1982
378	MDP1563	Ngetta2020A	45.563
379	MDP1564	Abi2019A	43.0373
380	MDP1564	Ngetta2019B	73.0582
381	MDP1564	Ngetta2020A	39.6376
382	MDP1567	Abi2019A	47.9361
383	MDP1567	Ngetta2019B	73.1648
384	MDP1567	Ngetta2020A	46.4539
385	MDP1568	Abi2019A	57.4746
386	MDP1568	Ngetta2019B	84.4041
387	MDP1568	Ngetta2020A	48.4521
388	MDP1569a	Abi2019A	47.2123
389	MDP1569a	Ngetta2019B	72.4411
390	MDP1569a	Ngetta2020A	39.6499
391	MDP1570	Abi2019A	46.1765
392	MDP1570	Ngetta2019B	72.8193
393	MDP1570	Ngetta2020A	44.6199
394	MDP1572	Abi2019A	43.4118
395	MDP1572	Ngetta2019B	72.6318
396	MDP1572	Ngetta2020A	45.434
397	MDP1574	Abi2019A	46.5986
398	MDP1574	Ngetta2019B	72.5577
399	MDP1574	Ngetta2020A	41.4763
400	MDP1576	Abi2019A	50.3248
401	MDP1576	Ngetta2019B	99.2847
402	MDP1576	Ngetta2020A	46.1828
403	MDP1578	Abi2019A	57.8373
404	MDP1578	Ngetta2019B	74.6009
405	MDP1578	Ngetta2020A	51.4894
406	MDP1581	Abi2019A	45.2414
407	MDP1581	Ngetta2019B	66.9406
408	MDP1581	Ngetta2020A	36.4113
409	MDP1583	Abi2019A	47.5398
410	MDP1583	Ngetta2019B	77.761
411	MDP1583	Ngetta2020A	36.3161
412	MDP1584	Abi2019A	47.1115
413	MDP1584	Ngetta2019B	72.6064
414	MDP1584	Ngetta2020A	46.4277
415	MDP1584c	Abi2019A	46.5797
416	MDP1584c	Ngetta2019B	63.295
417	MDP1584c	Ngetta2020A	42.2155
418	MDP1586	Abi2019A	45.7449
419	MDP1586	Ngetta2019B	61.41
420	MDP1586	Ngetta2020A	37.7165
421	MDP1587	Abi2019A	44.9768
422	MDP1587	Ngetta2019B	77.1846
423	MDP1587	Ngetta2020A	44.4732
424	MDP1588	Abi2019A	48.7041
425	MDP1588	Ngetta2019B	67.6736
426	MDP1588	Ngetta2020A	39.2695
427	MDP1590	Abi2019A	47.8238
428	MDP1590	Ngetta2019B	73.1182
429	MDP1590	Ngetta2020A	45.3331
430	MDP1592e	Abi2019A	46.6824
431	MDP1592e	Ngetta2019B	70.6266
432	MDP1592e	Ngetta2020A	35.9524
433	MDP1370	Abi2019A	57.0789
434	MDP1370	Ngetta2019B	75.5476
435	MDP1370	Ngetta2020A	47.441
436	MDP1420	Abi2019A	44.7576
437	MDP1420	Ngetta2019B	74.1386
438	MDP1420	Ngetta2020A	39.5421
439	MDP1428	Abi2019A	57.8296
440	MDP1428	Ngetta2019B	75.5123
441	MDP1428	Ngetta2020A	41.6324
442	MDP1455	Abi2019A	43.6139
443	MDP1455	Ngetta2019B	73.3398
444	MDP1455	Ngetta2020A	41.7613
445	MDP1478	Abi2019A	45.9902
446	MDP1478	Ngetta2019B	67.672
447	MDP1478	Ngetta2020A	39.3595
448	MDP1481	Abi2019A	48.9435
449	MDP1481	Ngetta2019B	74.1722
450	MDP1481	Ngetta2020A	45.0904
451	MDP1482	Abi2019A	50.5214
452	MDP1482	Ngetta2019B	74.4476
453	MDP1482	Ngetta2020A	46.3772
454	MDP1485	Abi2019A	52.4829
455	MDP1485	Ngetta2019B	74.7056
456	MDP1485	Ngetta2020A	57.4405
457	MDP1497	Abi2019A	51.4326
458	MDP1497	Ngetta2019B	76.6613
459	MDP1497	Ngetta2020A	44.5597
460	MDP1502	Abi2019A	51.4617
461	MDP1502	Ngetta2019B	72.2284
462	MDP1502	Ngetta2020A	40.4339
463	MDP1508f	Abi2019A	52.7776
464	MDP1508f	Ngetta2019B	91.8579
465	MDP1508f	Ngetta2020A	43.3536
466	MDP1510	Abi2019A	58.5964
467	MDP1510	Ngetta2019B	77.8511
468	MDP1510	Ngetta2020A	43.5278
469	MDP1511	Abi2019A	47.9235
470	MDP1511	Ngetta2019B	78.0941
471	MDP1511	Ngetta2020A	56.7274
472	MDP1521	Abi2019A	52.1392
473	MDP1521	Ngetta2019B	77.368
474	MDP1521	Ngetta2020A	44.9595
475	MDP1534	Abi2019A	53.6177
476	MDP1534	Ngetta2019B	77.57
477	MDP1534	Ngetta2020A	45.5827
478	MDP1585	Abi2019A	40.1922
479	MDP1585	Ngetta2019B	66.1124
480	MDP1585	Ngetta2020A	38.7251
481	MDP1377a	Abi2019A	60.3967
482	MDP1377a	Ngetta2019B	82.5346
483	MDP1377a	Ngetta2020A	63.1406
484	MDP1437	Abi2019A	52.4825
485	MDP1437	Ngetta2019B	89.2727
486	MDP1437	Ngetta2020A	50.3948
487	MDP1465	Abi2019A	50.0694
488	MDP1465	Ngetta2019B	75.2981
489	MDP1465	Ngetta2020A	55.6754
490	MDP1487	Abi2019A	46.8871
491	MDP1487	Ngetta2019B	77.2415
492	MDP1487	Ngetta2020A	44.7008
493	MDP1380	Abi2019A	54.5363
494	MDP1380	Ngetta2019B	88.0541
495	MDP1380	Ngetta2020A	53.5408
496	MDP1408	Abi2019A	43.6375
497	MDP1408	Ngetta2019B	69.2334
498	MDP1408	Ngetta2020A	46.0599
499	MDP1456	Abi2019A	50.3056
500	MDP1456	Ngetta2019B	86.0185
501	MDP1456	Ngetta2020A	47.4125
502	MDP1488	Abi2019A	57.6184
503	MDP1488	Ngetta2019B	63.1295
504	MDP1488	Ngetta2020A	48.2158
505	MDP1503	Abi2019A	45.5216
506	MDP1503	Ngetta2019B	72.0726
507	MDP1503	Ngetta2020A	47.9126
508	MDP1506	Abi2019A	51.62
509	MDP1506	Ngetta2019B	74.4439
510	MDP1506	Ngetta2020A	48.7269
511	MDP1520	Abi2019A	44.6896
512	MDP1520	Ngetta2019B	71.6181
513	MDP1520	Ngetta2020A	48.3892
514	MDP1549	Abi2019A	48.9867
515	MDP1549	Ngetta2019B	79.4404
516	MDP1549	Ngetta2020A	46.6313
517	MDP1552	Abi2019A	45.6213
518	MDP1552	Ngetta2019B	85.2501
519	MDP1552	Ngetta2020A	46.8663
520	MDP1555	Abi2019A	44.7546
521	MDP1555	Ngetta2019B	69.7732
522	MDP1555	Ngetta2020A	45.295
523	MDP1579	Abi2019A	47.372
524	MDP1579	Ngetta2019B	69.2728
525	MDP1579	Ngetta2020A	44.4789
526	MDP1381	Abi2019A	62.9744
527	MDP1381	Ngetta2019B	81.8804
528	MDP1381	Ngetta2020A	53.7585
529	MDP1383	Abi2019A	60.4171
530	MDP1383	Ngetta2019B	81.6084
531	MDP1383	Ngetta2020A	53.4865
532	MDP1385	Abi2019A	52.5128
533	MDP1385	Ngetta2019B	80.7676
534	MDP1385	Ngetta2020A	52.6457
535	MDP1390	Abi2019A	47.3207
536	MDP1390	Ngetta2019B	80.2153
537	MDP1390	Ngetta2020A	52.0934
538	MDP1393b	Abi2019A	47.2432
539	MDP1393b	Ngetta2019B	80.2071
540	MDP1393b	Ngetta2020A	52.0852
541	MDP1404	Abi2019A	47.0344
542	MDP1404	Ngetta2019B	75.0695
543	MDP1404	Ngetta2020A	46.9476
544	MDP1410	Abi2019A	45.7945
545	MDP1410	Ngetta2019B	74.9376
546	MDP1410	Ngetta2020A	46.8157
547	MDP1422	Abi2019A	39.9825
548	MDP1422	Ngetta2019B	74.3194
549	MDP1422	Ngetta2020A	46.1975
550	MDP1426	Abi2019A	52.2175
551	MDP1426	Ngetta2019B	76.9638
552	MDP1426	Ngetta2020A	48.8419
553	MDP1434	Abi2019A	48.1238
554	MDP1434	Ngetta2019B	76.5284
555	MDP1434	Ngetta2020A	48.4065
556	MDP1436	Abi2019A	41.5234
557	MDP1436	Ngetta2019B	75.8263
558	MDP1436	Ngetta2020A	47.7044
559	MDP1441	Abi2019A	52.605
560	MDP1441	Ngetta2019B	77.005
561	MDP1441	Ngetta2020A	48.8831
562	MDP1444	Abi2019A	63.1441
563	MDP1444	Ngetta2019B	78.126
564	MDP1444	Ngetta2020A	50.0041
565	MDP1449	Abi2019A	50.8119
566	MDP1449	Ngetta2019B	76.8143
567	MDP1449	Ngetta2020A	48.6924
568	MDP1500	Abi2019A	48.8431
569	MDP1500	Ngetta2019B	76.8092
570	MDP1500	Ngetta2020A	48.6873
571	MDP1536	Abi2019A	49.2468
572	MDP1536	Ngetta2019B	77.5163
573	MDP1536	Ngetta2020A	49.3944
574	MDP1543	Abi2019A	63.5148
575	MDP1543	Ngetta2019B	75.8
576	MDP1543	Ngetta2020A	47.6781
577	MDP1550	Abi2019A	50.9608
578	MDP1550	Ngetta2019B	74.4646
579	MDP1550	Ngetta2020A	46.3427
580	MDP1561	Abi2019A	44.9509
581	MDP1561	Ngetta2019B	73.8254
582	MDP1561	Ngetta2020A	45.7035
583	MDP1589	Abi2019A	50.4568
584	MDP1589	Ngetta2019B	73.2829
585	MDP1589	Ngetta2020A	45.161
586	MDP327b	Abi2019A	53.3043
587	MDP327b	Ngetta2019B	69.3739
588	MDP327b	Ngetta2020A	54.5619
589	MDP329b	Abi2019A	57.639
590	MDP329b	Ngetta2019B	79.1488
591	MDP329b	Ngetta2020A	47.4724
592	MDP332	Abi2019A	47.0079
593	MDP332	Ngetta2019B	81.5452
594	MDP332	Ngetta2020A	63.3348
595	MDP339	Abi2019A	46.3534
596	MDP339	Ngetta2019B	77.2816
597	MDP339	Ngetta2020A	47.4552
598	MDP340	Abi2019A	53.3563
599	MDP340	Ngetta2019B	78.5851
600	MDP340	Ngetta2020A	45.8911
601	MDP343	Abi2019A	51.4334
602	MDP343	Ngetta2019B	80.0268
603	MDP343	Ngetta2020A	55.2368
604	MDP345	Abi2019A	57.1229
605	MDP345	Ngetta2019B	80.2194
606	MDP345	Ngetta2020A	59.1242
607	MDP346	Abi2019A	53.8338
608	MDP346	Ngetta2019B	79.0626
609	MDP346	Ngetta2020A	50.3802
610	MDP349	Abi2019A	55.1926
611	MDP349	Ngetta2019B	78.0306
612	MDP349	Ngetta2020A	43.6217
613	MDP349d	Abi2019A	49.7645
614	MDP349d	Ngetta2019B	72.5675
615	MDP349d	Ngetta2020A	45.7125
616	MDP350	Abi2019A	47.5881
617	MDP350	Ngetta2019B	68.316
618	MDP350	Ngetta2020A	41.2127
619	MDP351	Abi2019A	49.4139
620	MDP351	Ngetta2019B	74.6427
621	MDP351	Ngetta2020A	56.9188
622	MDP352	Abi2019A	49.9728
623	MDP352	Ngetta2019B	78.1696
624	MDP352	Ngetta2020A	59.2048
625	MDP353	Abi2019A	46.1913
626	MDP353	Ngetta2019B	72.8937
627	MDP353	Ngetta2020A	41.95
628	MDP355	Abi2019A	49.5416
629	MDP355	Ngetta2019B	73.1124
630	MDP355	Ngetta2020A	40.8741
631	MDP359	Abi2019A	40.4452
632	MDP359	Ngetta2019B	71.9299
633	MDP359	Ngetta2020A	37.6713
634	MDP360	Abi2019A	48.2349
635	MDP360	Ngetta2019B	73.4636
636	MDP360	Ngetta2020A	45.8342
637	MDP361	Abi2019A	52.1416
638	MDP361	Ngetta2019B	73.6191
639	MDP361	Ngetta2020A	43.5451
640	MDP364	Abi2019A	47.3312
641	MDP364	Ngetta2019B	70.3113
642	MDP364	Ngetta2020A	39.5873
643	MDP365	Abi2019A	48.3078
644	MDP365	Ngetta2019B	73.1687
645	MDP365	Ngetta2020A	42.6936
646	MDP366	Abi2019A	53.182
647	MDP366	Ngetta2019B	70.1782
648	MDP366	Ngetta2020A	55.8757
649	MDP367	Abi2019A	46.5352
650	MDP367	Ngetta2019B	73.4811
651	MDP367	Ngetta2020A	47.7157
652	MDP368	Abi2019A	49.8988
653	MDP368	Ngetta2019B	85.9796
654	MDP368	Ngetta2020A	50.6258
655	MDP369	Abi2019A	48.2471
656	MDP369	Ngetta2019B	81.7447
657	MDP369	Ngetta2020A	37.6809
658	MDP370	Abi2019A	46.1995
659	MDP370	Ngetta2019B	72.9346
660	MDP370	Ngetta2020A	42.3674
661	MDP372	Abi2019A	44.0821
662	MDP372	Ngetta2019B	71.6933
663	MDP372	Ngetta2020A	42.1735
664	MDP373	Abi2019A	81
665	MDP373	Ngetta2019B	67.0775
666	MDP373	Ngetta2020A	50.4625
667	MDP374	Abi2019A	47.3202
668	MDP374	Ngetta2019B	72.549
669	MDP374	Ngetta2020A	37.2354
670	MDP375	Abi2019A	48.2846
671	MDP375	Ngetta2019B	73.5134
672	MDP375	Ngetta2020A	46.3022
673	MDP376	Abi2019A	46.6648
674	MDP376	Ngetta2019B	68.7892
675	MDP376	Ngetta2020A	44.4589
676	MDP377	Abi2019A	49.4221
677	MDP377	Ngetta2019B	74.6509
678	MDP377	Ngetta2020A	56.9963
679	MDP380	Abi2019A	55.0116
680	MDP380	Ngetta2019B	72.8899
681	MDP380	Ngetta2020A	44.64
682	MDP382	Abi2019A	45.8258
683	MDP382	Ngetta2019B	70.5158
684	MDP382	Ngetta2020A	58.5796
685	MDP385	Abi2019A	49.9145
686	MDP385	Ngetta2019B	71.6665
687	MDP385	Ngetta2020A	43.9831
688	MDP386	Abi2019A	43.9462
689	MDP386	Ngetta2019B	71.0434
690	MDP386	Ngetta2020A	50.5201
691	MDP388	Abi2019A	66.769
692	MDP388	Ngetta2019B	74.5933
693	MDP388	Ngetta2020A	54.4092
694	MDP390	Abi2019A	50.0487
695	MDP390	Ngetta2019B	75.2774
696	MDP390	Ngetta2020A	50.2607
697	MDP394	Abi2019A	59.3688
698	MDP394	Ngetta2019B	74.9529
699	MDP394	Ngetta2020A	37.5651
700	MDP395	Abi2019A	56.1494
701	MDP395	Ngetta2019B	68.9742
702	MDP395	Ngetta2020A	42.2984
703	MDP396	Abi2019A	38.3468
704	MDP396	Ngetta2019B	66.2251
705	MDP396	Ngetta2020A	43.5967
706	MDP40	Abi2019A	44.2948
707	MDP40	Ngetta2019B	72.1297
708	MDP40	Ngetta2020A	45.2843
709	MDP400	Abi2019A	43.5464
710	MDP400	Ngetta2019B	73.3441
711	MDP400	Ngetta2020A	36.6541
712	MDP403	Abi2019A	55.236
713	MDP403	Ngetta2019B	68.7186
714	MDP403	Ngetta2020A	42.8982
715	MDP405	Abi2019A	43.8681
716	MDP405	Ngetta2019B	75.4382
717	MDP405	Ngetta2020A	58.1129
718	MDP406	Abi2019A	57.1375
719	MDP406	Ngetta2019B	71.8918
720	MDP406	Ngetta2020A	68.1389
721	MDP407	Abi2019A	72.5039
722	MDP407	Ngetta2019B	76.0469
723	MDP407	Ngetta2020A	56.2388
724	MDP409	Abi2019A	54.3458
725	MDP409	Ngetta2019B	75.4275
726	MDP409	Ngetta2020A	47.5245
727	MDP411	Abi2019A	49.0024
728	MDP411	Ngetta2019B	78.9038
729	MDP411	Ngetta2020A	44.6302
730	MDP415	Abi2019A	52.595
731	MDP415	Ngetta2019B	75.5486
732	MDP415	Ngetta2020A	48.614
733	MDP416	Abi2019A	47.4982
734	MDP416	Ngetta2019B	75.1589
735	MDP416	Ngetta2020A	49.6563
736	MDP418	Abi2019A	48.4716
737	MDP418	Ngetta2019B	63.6748
738	MDP418	Ngetta2020A	43.538
739	MDP42	Abi2019A	46.5484
740	MDP42	Ngetta2019B	66.9984
741	MDP42	Ngetta2020A	47.8929
742	MDP420	Abi2019A	52.9634
743	MDP420	Ngetta2019B	74.7524
744	MDP420	Ngetta2020A	39.9636
745	MDP422	Abi2019A	49.3551
746	MDP422	Ngetta2019B	74.5839
747	MDP422	Ngetta2020A	41.8192
748	MDP425	Abi2019A	50.7317
749	MDP425	Ngetta2019B	75.7476
750	MDP425	Ngetta2020A	54.9736
751	MDP427	Abi2019A	50.1159
752	MDP427	Ngetta2019B	74.8585
753	MDP427	Ngetta2020A	43.9143
754	MDP43	Abi2019A	46.9974
755	MDP43	Ngetta2019B	72.2262
756	MDP43	Ngetta2020A	43.585
757	MDP432	Abi2019A	43.6363
758	MDP432	Ngetta2019B	73.9288
759	MDP432	Ngetta2020A	44.6198
760	MDP434	Abi2019A	60.4558
761	MDP434	Ngetta2019B	76.0635
762	MDP434	Ngetta2020A	46.1078
763	MDP435	Abi2019A	43.7699
764	MDP435	Ngetta2019B	68.1463
765	MDP435	Ngetta2020A	39.86
766	MDP437b	Abi2019A	55.8627
767	MDP437b	Ngetta2019B	75.9771
768	MDP437b	Ngetta2020A	49.8033
769	MDP437g	Abi2019A	40.3798
770	MDP437g	Ngetta2019B	74.0123
771	MDP437g	Ngetta2020A	44.8486
772	MDP438	Abi2019A	50.7495
773	MDP438	Ngetta2019B	75.9783
774	MDP438	Ngetta2020A	48.6846
775	MDP439	Abi2019A	47.9576
776	MDP439	Ngetta2019B	74.8885
777	MDP439	Ngetta2020A	40.1417
778	MDP440	Abi2019A	50.3602
779	MDP440	Ngetta2019B	75.5889
780	MDP440	Ngetta2020A	45.0243
781	MDP442	Abi2019A	49.858
782	MDP442	Ngetta2019B	67.4989
783	MDP442	Ngetta2020A	42.4042
784	MDP446	Abi2019A	43.9527
785	MDP446	Ngetta2019B	74.4007
786	MDP446	Ngetta2020A	40.1137
787	MDP447	Abi2019A	55.6474
788	MDP447	Ngetta2019B	105.831
789	MDP447	Ngetta2020A	69.7772
790	MDP448	Abi2019A	45.0661
791	MDP448	Ngetta2019B	75.1343
792	MDP448	Ngetta2020A	45.5896
793	MDP449	Abi2019A	50.5976
794	MDP449	Ngetta2019B	75.8264
795	MDP449	Ngetta2020A	47.2566
796	MDP45	Abi2019A	39.5449
797	MDP45	Ngetta2019B	63.2665
798	MDP45	Ngetta2020A	36.3338
799	MDP451	Abi2019A	60.2458
800	MDP451	Ngetta2019B	85.7056
801	MDP451	Ngetta2020A	47.9634
802	MDP452	Abi2019A	48.3005
803	MDP452	Ngetta2019B	62.5206
804	MDP452	Ngetta2020A	44.4366
805	MDP453	Abi2019A	53.9043
806	MDP453	Ngetta2019B	75.5883
807	MDP453	Ngetta2020A	41.4735
808	MDP454	Abi2019A	77.0132
809	MDP454	Ngetta2019B	79.6831
810	MDP454	Ngetta2020A	60.9566
811	MDP455	Abi2019A	51.1574
812	MDP455	Ngetta2019B	76.3861
813	MDP455	Ngetta2020A	52.519
814	MDP456	Abi2019A	49.067
815	MDP456	Ngetta2019B	60.4574
816	MDP456	Ngetta2020A	46.7049
817	MDP458	Abi2019A	49.5441
818	MDP458	Ngetta2019B	74.7729
819	MDP458	Ngetta2020A	37.3525
820	MDP459	Abi2019A	45.0401
821	MDP459	Ngetta2019B	63.113
822	MDP459	Ngetta2020A	50.5442
823	MDP460	Abi2019A	55.1832
824	MDP460	Ngetta2019B	76.4303
825	MDP460	Ngetta2020A	48.9528
826	MDP461	Abi2019A	41.326
827	MDP461	Ngetta2019B	76.1393
828	MDP461	Ngetta2020A	50.2682
829	MDP463	Abi2019A	49.809
830	MDP463	Ngetta2019B	70.9288
831	MDP463	Ngetta2020A	43.9515
832	MDP465	Abi2019A	54.267
833	MDP465	Ngetta2019B	75.5078
834	MDP465	Ngetta2020A	40.2741
835	MDP467	Abi2019A	48.0866
836	MDP467	Ngetta2019B	75.2712
837	MDP467	Ngetta2020A	43.9932
838	MDP468	Abi2019A	52.5762
839	MDP468	Ngetta2019B	64.3796
840	MDP468	Ngetta2020A	49.7427
841	MDP47	Abi2019A	46.8008
842	MDP47	Ngetta2019B	72.0296
843	MDP47	Ngetta2020A	41.7367
844	MDP471	Abi2019A	42.758
845	MDP471	Ngetta2019B	72.3597
846	MDP471	Ngetta2020A	49.4417
847	MDP472	Abi2019A	46.6494
848	MDP472	Ngetta2019B	71.8782
849	MDP472	Ngetta2020A	40.5419
850	MDP473	Abi2019A	46.4052
851	MDP473	Ngetta2019B	71.634
852	MDP473	Ngetta2020A	38.246
853	MDP474	Abi2019A	45.1086
854	MDP474	Ngetta2019B	57.9932
855	MDP474	Ngetta2020A	52.9745
856	MDP475	Abi2019A	47.0999
857	MDP475	Ngetta2019B	70.3546
858	MDP475	Ngetta2020A	46.3352
859	MDP476	Abi2019A	46.5526
860	MDP476	Ngetta2019B	68.604
861	MDP476	Ngetta2020A	42.8089
862	MDP479	Abi2019A	42.5605
863	MDP479	Ngetta2019B	72.0364
864	MDP479	Ngetta2020A	46.2759
865	MDP480	Abi2019A	47.0373
866	MDP480	Ngetta2019B	72.266
867	MDP480	Ngetta2020A	44.1881
868	MDP484	Abi2019A	42.2714
869	MDP484	Ngetta2019B	102.955
870	MDP484	Ngetta2020A	50.1486
871	MDP485	Abi2019A	39.5043
872	MDP485	Ngetta2019B	83.4044
873	MDP485	Ngetta2020A	47.8074
874	MDP486	Abi2019A	45.901
875	MDP486	Ngetta2019B	72.0052
876	MDP486	Ngetta2020A	42.6114
877	MDP487	Abi2019A	54.7844
878	MDP487	Ngetta2019B	72.9171
879	MDP487	Ngetta2020A	43.2129
880	MDP488	Abi2019A	42.7974
881	MDP488	Ngetta2019B	71.6706
882	MDP488	Ngetta2020A	42.2351
883	MDP489	Abi2019A	47.2984
884	MDP489	Ngetta2019B	71.6155
885	MDP489	Ngetta2020A	37.1602
886	MDP490	Abi2019A	45.0027
887	MDP490	Ngetta2019B	64.6089
888	MDP490	Ngetta2020A	42.5237
889	MDP492	Abi2019A	47.0575
890	MDP492	Ngetta2019B	72.2863
891	MDP492	Ngetta2020A	44.3782
892	MDP493	Abi2019A	45.7829
893	MDP493	Ngetta2019B	71.404
894	MDP493	Ngetta2020A	36.4764
895	MDP494	Abi2019A	46.9681
896	MDP494	Ngetta2019B	72.1969
897	MDP494	Ngetta2020A	43.5382
898	MDP495	Abi2019A	42.7158
899	MDP495	Ngetta2019B	74.0349
900	MDP495	Ngetta2020A	37.7407
901	MDP498	Abi2019A	46.4269
902	MDP498	Ngetta2019B	71.6556
903	MDP498	Ngetta2020A	38.4495
904	MDP499	Abi2019A	44.8412
905	MDP499	Ngetta2019B	70.07
906	MDP499	Ngetta2020A	34.1484
907	MDP50	Abi2019A	47.0551
908	MDP50	Ngetta2019B	72.2839
909	MDP50	Ngetta2020A	44.1275
910	MDP500	Abi2019A	47.6586
911	MDP500	Ngetta2019B	85.4256
912	MDP500	Ngetta2020A	48.0977
913	MDP503	Abi2019A	40.4253
914	MDP503	Ngetta2019B	70.8219
915	MDP503	Ngetta2020A	46.3853
916	MDP504	Abi2019A	45.0803
917	MDP504	Ngetta2019B	70.309
918	MDP504	Ngetta2020A	36.3957
919	MDP505	Abi2019A	40.7162
920	MDP505	Ngetta2019B	70.3795
921	MDP505	Ngetta2020A	41.4927
922	MDP506	Abi2019A	46.3249
923	MDP506	Ngetta2019B	71.5537
924	MDP506	Ngetta2020A	48.0973
925	MDP507	Abi2019A	46.8632
926	MDP507	Ngetta2019B	70.5905
927	MDP507	Ngetta2020A	37.5403
928	MDP509	Abi2019A	52.5656
929	MDP509	Ngetta2019B	71.3608
930	MDP509	Ngetta2020A	39.8507
931	MDP510	Abi2019A	46.1518
932	MDP510	Ngetta2019B	71.3806
933	MDP510	Ngetta2020A	46.4699
934	MDP511	Abi2019A	46.8595
935	MDP511	Ngetta2019B	68.6852
936	MDP511	Ngetta2020A	40.6623
937	MDP513	Abi2019A	46.0117
938	MDP513	Ngetta2019B	71.2405
939	MDP513	Ngetta2020A	45.1525
940	MDP517	Abi2019A	40.7774
941	MDP517	Ngetta2019B	72.2618
942	MDP517	Ngetta2020A	61.0097
943	MDP519	Abi2019A	44.0744
944	MDP519	Ngetta2019B	72.7519
945	MDP519	Ngetta2020A	62.8111
946	MDP52	Abi2019A	41.4613
947	MDP52	Ngetta2019B	82.0074
948	MDP52	Ngetta2020A	44.5099
949	MDP520	Abi2019A	48.3451
950	MDP520	Ngetta2019B	72.9455
951	MDP520	Ngetta2020A	60.5537
952	MDP521	Abi2019A	41.2585
953	MDP521	Ngetta2019B	70.4092
954	MDP521	Ngetta2020A	41.2594
955	MDP522	Abi2019A	40.5403
956	MDP522	Ngetta2019B	71.0649
957	MDP522	Ngetta2020A	38.4033
958	MDP524	Abi2019A	51.9731
959	MDP524	Ngetta2019B	63.9596
960	MDP524	Ngetta2020A	51.6053
961	MDP525	Abi2019A	47.8864
962	MDP525	Ngetta2019B	73.8062
963	MDP525	Ngetta2020A	69.9648
964	MDP526	Abi2019A	44.8154
965	MDP526	Ngetta2019B	57.5376
966	MDP526	Ngetta2020A	46.4123
967	MDP527	Abi2019A	45.126
968	MDP527	Ngetta2019B	70.5694
969	MDP527	Ngetta2020A	39.0579
970	MDP528	Abi2019A	41.2826
971	MDP528	Ngetta2019B	69.6555
972	MDP528	Ngetta2020A	33.3962
973	MDP54	Abi2019A	46.7998
974	MDP54	Ngetta2019B	58.2755
975	MDP54	Ngetta2020A	57.9486
976	MDP61	Abi2019A	50.7138
977	MDP61	Ngetta2019B	68.2174
978	MDP61	Ngetta2020A	46.3451
979	MDP62	Abi2019A	47.4143
980	MDP62	Ngetta2019B	68.4353
981	MDP62	Ngetta2020A	51.7124
982	MDP64	Abi2019A	47.2694
983	MDP64	Ngetta2019B	72.4982
984	MDP64	Ngetta2020A	46.1423
985	MDP66	Abi2019A	46.8251
986	MDP66	Ngetta2019B	72.0538
987	MDP66	Ngetta2020A	41.9647
988	MDP67	Abi2019A	46.0102
989	MDP67	Ngetta2019B	72.2343
990	MDP67	Ngetta2020A	44.6565
991	MDP71	Abi2019A	46.7715
992	MDP71	Ngetta2019B	72.0003
993	MDP71	Ngetta2020A	41.4616
994	MDP72	Abi2019A	71.2163
995	MDP72	Ngetta2019B	63.7308
996	MDP72	Ngetta2020A	42.3367
997	MDP73	Abi2019A	46.7325
998	MDP73	Ngetta2019B	71.9613
999	MDP73	Ngetta2020A	41.0947
1000	MDP74	Abi2019A	58.5741
1001	MDP74	Ngetta2019B	78.2318
1002	MDP74	Ngetta2020A	54.1937
1003	MDP75	Abi2019A	46.7228
1004	MDP75	Ngetta2019B	71.9515
1005	MDP75	Ngetta2020A	41.003
1006	MDP328b	Abi2019A	54.6072
1007	MDP328b	Ngetta2019B	79.8359
1008	MDP328b	Ngetta2020A	57.651
1009	MDP333	Abi2019A	53.5829
1010	MDP333	Ngetta2019B	78.8117
1011	MDP333	Ngetta2020A	48.0217
1012	MDP334	Abi2019A	47.542
1013	MDP334	Ngetta2019B	77.9702
1014	MDP334	Ngetta2020A	45.3103
1015	MDP336	Abi2019A	50.2288
1016	MDP336	Ngetta2019B	74.8466
1017	MDP336	Ngetta2020A	50.7248
1018	MDP348	Abi2019A	50.4227
1019	MDP348	Ngetta2019B	78.3825
1020	MDP348	Ngetta2020A	46.7177
1021	MDP363	Abi2019A	48.3608
1022	MDP363	Ngetta2019B	74.9504
1023	MDP363	Ngetta2020A	61.1727
1024	MDP371	Abi2019A	47.7096
1025	MDP371	Ngetta2019B	72.9384
1026	MDP371	Ngetta2020A	40.8966
1027	MDP419	Abi2019A	46.2464
1028	MDP419	Ngetta2019B	74.3354
1029	MDP419	Ngetta2020A	42.3435
1030	MDP437c	Abi2019A	49.5804
1031	MDP437c	Ngetta2019B	74.8091
1032	MDP437c	Ngetta2020A	43.9366
1033	MDP437f	Abi2019A	50.9003
1034	MDP437f	Ngetta2019B	75.1141
1035	MDP437f	Ngetta2020A	45.7888
1036	MDP482	Abi2019A	46.7522
1037	MDP482	Ngetta2019B	71.981
1038	MDP482	Ngetta2020A	41.508
1039	MDP515	Abi2019A	36.9911
1040	MDP515	Ngetta2019B	67.0537
1041	MDP515	Ngetta2020A	38.352
1042	MDP70	Abi2019A	45.9003
1043	MDP70	Ngetta2019B	67.1781
1044	MDP70	Ngetta2020A	37.2219
1045	MDP383	Abi2019A	43.3235
1046	MDP383	Ngetta2019B	74.1599
1047	MDP383	Ngetta2020A	45.3623
1048	MDP344	Abi2019A	52.5615
1049	MDP344	Ngetta2019B	72.7606
1050	MDP344	Ngetta2020A	50.2664
1051	MDP347	Abi2019A	60.4148
1052	MDP347	Ngetta2019B	103.062
1053	MDP347	Ngetta2020A	53.9346
1054	MDP358	Abi2019A	46.5341
1055	MDP358	Ngetta2019B	57.9671
1056	MDP358	Ngetta2020A	43.641
1057	MDP426	Abi2019A	51.8268
1058	MDP426	Ngetta2019B	86.1209
1059	MDP426	Ngetta2020A	48.2552
1060	MDP430	Abi2019A	51.8332
1061	MDP430	Ngetta2019B	93.2383
1062	MDP430	Ngetta2020A	48.9401
1063	MDP433	Abi2019A	50.9863
1064	MDP433	Ngetta2019B	81.0316
1065	MDP433	Ngetta2020A	47.6851
1066	MDP436	Abi2019A	41.6387
1067	MDP436	Ngetta2019B	68.6416
1068	MDP436	Ngetta2020A	45.5952
1069	MDP437	Abi2019A	43.8076
1070	MDP437	Ngetta2019B	67.9225
1071	MDP437	Ngetta2020A	45.7346
1072	MDP462	Abi2019A	50.6559
1073	MDP462	Ngetta2019B	75.9264
1074	MDP462	Ngetta2020A	47.7628
1075	MDP491	Abi2019A	40.5457
1076	MDP491	Ngetta2019B	82.2645
1077	MDP491	Ngetta2020A	44.4771
1078	MDP512	Abi2019A	44.1376
1079	MDP512	Ngetta2019B	55.655
1080	MDP512	Ngetta2020A	41.2444
1081	MDP68	Abi2019A	46.8238
1082	MDP68	Ngetta2019B	70.0752
1083	MDP68	Ngetta2020A	43.9307
1084	MDP335	Abi2019A	47.1042
1085	MDP335	Ngetta2019B	78.4064
1086	MDP335	Ngetta2020A	50.2845
1087	MDP357	Abi2019A	63.789
1088	MDP357	Ngetta2019B	75.0657
1089	MDP357	Ngetta2020A	46.9438
1090	MDP362	Abi2019A	45.0427
1091	MDP362	Ngetta2019B	73.0717
1092	MDP362	Ngetta2020A	44.9498
1093	MDP379	Abi2019A	49.4109
1094	MDP379	Ngetta2019B	73.5363
1095	MDP379	Ngetta2020A	45.4144
1096	MDP384	Abi2019A	48.1411
1097	MDP384	Ngetta2019B	74.7443
1098	MDP384	Ngetta2020A	46.6224
1099	MDP397	Abi2019A	52.9309
1100	MDP397	Ngetta2019B	75.2537
1101	MDP397	Ngetta2020A	47.1318
1102	MDP402	Abi2019A	47.4621
1103	MDP402	Ngetta2019B	74.672
1104	MDP402	Ngetta2020A	46.5501
1105	MDP413	Abi2019A	47.0619
1106	MDP413	Ngetta2019B	74.8338
1107	MDP413	Ngetta2020A	46.7119
1108	MDP414	Abi2019A	41.2499
1109	MDP414	Ngetta2019B	74.2156
1110	MDP414	Ngetta2020A	46.0937
1111	MDP44	Abi2019A	62.0017
1112	MDP44	Ngetta2019B	73.8774
1113	MDP44	Ngetta2020A	45.7555
1114	MDP466	Abi2019A	61.7362
1115	MDP466	Ngetta2019B	77.0588
1116	MDP466	Ngetta2020A	48.9369
1117	MDP478	Abi2019A	63.2983
1118	MDP478	Ngetta2019B	73.991
1119	MDP478	Ngetta2020A	45.8691
1120	MDP497	Abi2019A	52.3717
1121	MDP497	Ngetta2019B	72.8288
1122	MDP497	Ngetta2020A	44.7069
1123	MDP514	Abi2019A	47.95
1124	MDP514	Ngetta2019B	71.2303
1125	MDP514	Ngetta2020A	43.1084
1126	MDP1002	Abi2019A	55.2124
1127	MDP1002	Ngetta2019B	71.6564
1128	MDP1002	Ngetta2020A	39.5643
1129	MDP1005	Abi2019A	45.5591
1130	MDP1005	Ngetta2019B	70.7879
1131	MDP1005	Ngetta2020A	40.184
1132	MDP1011	Abi2019A	45.5347
1133	MDP1011	Ngetta2019B	70.7635
1134	MDP1011	Ngetta2020A	39.9544
1135	MDP1014	Abi2019A	46.3995
1136	MDP1014	Ngetta2019B	71.6283
1137	MDP1014	Ngetta2020A	48.085
1138	MDP1016	Abi2019A	47.4712
1139	MDP1016	Ngetta2019B	87.7365
1140	MDP1016	Ngetta2020A	43.1236
1141	MDP1017	Abi2019A	43.6301
1142	MDP1017	Ngetta2019B	70.5845
1143	MDP1017	Ngetta2020A	39.9974
1144	MDP1018	Abi2019A	44.0936
1145	MDP1018	Ngetta2019B	71.8611
1146	MDP1018	Ngetta2020A	52.8126
1147	MDP1019	Abi2019A	45.5396
1148	MDP1019	Ngetta2019B	70.7684
1149	MDP1019	Ngetta2020A	40.0006
1150	MDP1020	Abi2019A	46.105
1151	MDP1020	Ngetta2019B	59.6999
1152	MDP1020	Ngetta2020A	37.5685
1153	MDP1021	Abi2019A	49.7883
1154	MDP1021	Ngetta2019B	77.9506
1155	MDP1021	Ngetta2020A	54.7541
1156	MDP1022	Abi2019A	51.4992
1157	MDP1022	Ngetta2019B	72.3064
1158	MDP1022	Ngetta2020A	50.0388
1159	MDP1693	Abi2019A	51.0371
1160	MDP1693	Ngetta2019B	76.2659
1161	MDP1693	Ngetta2020A	56.9181
1162	MDP1694	Abi2019A	48.7106
1163	MDP1694	Ngetta2019B	64.5752
1164	MDP1694	Ngetta2020A	37.3449
1165	MDP1695	Abi2019A	49.3803
1166	MDP1695	Ngetta2019B	74.609
1167	MDP1695	Ngetta2020A	41.3419
1168	MDP1696	Abi2019A	50.1209
1169	MDP1696	Ngetta2019B	75.3497
1170	MDP1696	Ngetta2020A	48.305
1171	MDP1697	Abi2019A	54.0942
1172	MDP1697	Ngetta2019B	70.5793
1173	MDP1697	Ngetta2020A	40.1723
1174	MDP1698	Abi2019A	46.8883
1175	MDP1698	Ngetta2019B	74.4976
1176	MDP1698	Ngetta2020A	42.6743
1177	MDP1699	Abi2019A	50.7084
1178	MDP1699	Ngetta2019B	76.2192
1179	MDP1699	Ngetta2020A	56.7614
1180	MDP1700	Abi2019A	50.1816
1181	MDP1700	Ngetta2019B	82.8849
1182	MDP1700	Ngetta2020A	41.4009
1183	MDP1705	Abi2019A	48.1188
1184	MDP1705	Ngetta2019B	66.8829
1185	MDP1705	Ngetta2020A	35.9467
1186	MDP1706	Abi2019A	49.2453
1187	MDP1706	Ngetta2019B	70.329
1188	MDP1706	Ngetta2020A	44.218
1189	MDP1707	Abi2019A	48.8943
1190	MDP1707	Ngetta2019B	69.014
1191	MDP1707	Ngetta2020A	41.8826
1192	MDP1709	Abi2019A	48.784
1193	MDP1709	Ngetta2019B	74.7664
1194	MDP1709	Ngetta2020A	43.5747
1195	MDP1710	Abi2019A	43.0305
1196	MDP1710	Ngetta2019B	73.7713
1197	MDP1710	Ngetta2020A	38.9785
1198	MDP1711	Abi2019A	50.526
1199	MDP1711	Ngetta2019B	76.4786
1200	MDP1711	Ngetta2020A	59.6418
1201	MDP1712	Abi2019A	49.8584
1202	MDP1712	Ngetta2019B	75.0871
1203	MDP1712	Ngetta2020A	45.8365
1204	MDP1715	Abi2019A	48.0865
1205	MDP1715	Ngetta2019B	73.5409
1206	MDP1715	Ngetta2020A	46.5676
1207	MDP1718	Abi2019A	49.5369
1208	MDP1718	Ngetta2019B	74.7657
1209	MDP1718	Ngetta2020A	42.8143
1210	MDP1721	Abi2019A	56.4401
1211	MDP1721	Ngetta2019B	75.2916
1212	MDP1721	Ngetta2020A	41.382
1213	MDP1724	Abi2019A	51.5468
1214	MDP1724	Ngetta2019B	76.7756
1215	MDP1724	Ngetta2020A	61.7101
1216	MDP837	Abi2019A	55.5411
1217	MDP837	Ngetta2019B	80.7698
1218	MDP837	Ngetta2020A	65.7172
1219	MDP839	Abi2019A	53.6617
1220	MDP839	Ngetta2019B	78.8905
1221	MDP839	Ngetta2020A	48.0486
1222	MDP841	Abi2019A	53.0517
1223	MDP841	Ngetta2019B	78.2805
1224	MDP841	Ngetta2020A	42.3141
1225	MDP842	Abi2019A	53.6123
1226	MDP842	Ngetta2019B	76.5691
1227	MDP842	Ngetta2020A	49.8559
1228	MDP844	Abi2019A	63.4295
1229	MDP844	Ngetta2019B	80.25
1230	MDP844	Ngetta2020A	52.4217
1231	MDP845	Abi2019A	47.6751
1232	MDP845	Ngetta2019B	74.2415
1233	MDP845	Ngetta2020A	40.1161
1234	MDP846	Abi2019A	61.6421
1235	MDP846	Ngetta2019B	78.834
1236	MDP846	Ngetta2020A	39.4812
1237	MDP849	Abi2019A	54.7857
1238	MDP849	Ngetta2019B	78.7213
1239	MDP849	Ngetta2020A	59.9093
1240	MDP850	Abi2019A	52.7607
1241	MDP850	Ngetta2019B	74.7949
1242	MDP850	Ngetta2020A	42.7723
1243	MDP855	Abi2019A	55.9416
1244	MDP855	Ngetta2019B	92.0983
1245	MDP855	Ngetta2020A	73.8055
1246	MDP856	Abi2019A	52.7185
1247	MDP856	Ngetta2019B	77.9473
1248	MDP856	Ngetta2020A	39.1816
1249	MDP857	Abi2019A	53.8351
1250	MDP857	Ngetta2019B	79.0638
1251	MDP857	Ngetta2020A	49.6785
1252	MDP858	Abi2019A	55.0035
1253	MDP858	Ngetta2019B	94.1544
1254	MDP858	Ngetta2020A	46.7408
1255	MDP859	Abi2019A	53.4965
1256	MDP859	Ngetta2019B	78.7252
1257	MDP859	Ngetta2020A	46.4953
1258	MDP860	Abi2019A	49.2515
1259	MDP860	Ngetta2019B	77.7688
1260	MDP860	Ngetta2020A	39.0504
1261	MDP861	Abi2019A	56.2452
1262	MDP861	Ngetta2019B	101.733
1263	MDP861	Ngetta2020A	89.8682
1264	MDP862	Abi2019A	55.8343
1265	MDP862	Ngetta2019B	95.8213
1266	MDP862	Ngetta2020A	53.716
1267	MDP863	Abi2019A	54.2417
1268	MDP863	Ngetta2019B	69.3062
1269	MDP863	Ngetta2020A	47.9529
1270	MDP864	Abi2019A	51.0747
1271	MDP864	Ngetta2019B	78.2072
1272	MDP864	Ngetta2020A	43.529
1273	MDP865	Abi2019A	53.0565
1274	MDP865	Ngetta2019B	78.2853
1275	MDP865	Ngetta2020A	42.3588
1276	MDP867	Abi2019A	45.7706
1277	MDP867	Ngetta2019B	72.6678
1278	MDP867	Ngetta2020A	39.3069
1279	MDP868	Abi2019A	50.4642
1280	MDP868	Ngetta2019B	75.693
1281	MDP868	Ngetta2020A	66.0796
1282	MDP869	Abi2019A	47.0064
1283	MDP869	Ngetta2019B	72.2352
1284	MDP869	Ngetta2020A	33.5716
1285	MDP871	Abi2019A	48.7679
1286	MDP871	Ngetta2019B	73.9967
1287	MDP871	Ngetta2020A	50.1319
1288	MDP872	Abi2019A	48.1081
1289	MDP872	Ngetta2019B	73.3369
1290	MDP872	Ngetta2020A	43.9289
1291	MDP876	Abi2019A	47.3507
1292	MDP876	Ngetta2019B	72.5794
1293	MDP876	Ngetta2020A	36.808
1294	MDP881	Abi2019A	45.9097
1295	MDP881	Ngetta2019B	73.8343
1296	MDP881	Ngetta2020A	41.4724
1297	MDP883	Abi2019A	47.4826
1298	MDP883	Ngetta2019B	69.5209
1299	MDP883	Ngetta2020A	85.9336
1300	MDP886	Abi2019A	49.2989
1301	MDP886	Ngetta2019B	64.0483
1302	MDP886	Ngetta2020A	65.6031
1303	MDP893	Abi2019A	54.5189
1304	MDP893	Ngetta2019B	78.1088
1305	MDP893	Ngetta2020A	41.6017
1306	MDP896	Abi2019A	56.1044
1307	MDP896	Ngetta2019B	74.891
1308	MDP896	Ngetta2020A	52.0979
1309	MDP897	Abi2019A	46.1993
1310	MDP897	Ngetta2019B	62.1485
1311	MDP897	Ngetta2020A	49.9991
1312	MDP899	Abi2019A	49.3914
1313	MDP899	Ngetta2019B	74.6202
1314	MDP899	Ngetta2020A	43.3681
1315	MDP900	Abi2019A	49.4752
1316	MDP900	Ngetta2019B	74.704
1317	MDP900	Ngetta2020A	44.1559
1318	MDP901	Abi2019A	50.4877
1319	MDP901	Ngetta2019B	71.7565
1320	MDP901	Ngetta2020A	44.7542
1321	MDP902	Abi2019A	57.4404
1322	MDP902	Ngetta2019B	76.4725
1323	MDP902	Ngetta2020A	54.586
1324	MDP903	Abi2019A	49.8273
1325	MDP903	Ngetta2019B	72.2104
1326	MDP903	Ngetta2020A	61.9175
1327	MDP904	Abi2019A	49.2283
1328	MDP904	Ngetta2019B	74.457
1329	MDP904	Ngetta2020A	41.8341
1330	MDP905	Abi2019A	49.4012
1331	MDP905	Ngetta2019B	74.63
1332	MDP905	Ngetta2020A	43.4598
1333	MDP908	Abi2019A	45.404
1334	MDP908	Ngetta2019B	73.6293
1335	MDP908	Ngetta2020A	37.0491
1336	MDP910	Abi2019A	49.0843
1337	MDP910	Ngetta2019B	75.7796
1338	MDP910	Ngetta2020A	55.7343
1339	MDP911	Abi2019A	48.7999
1340	MDP911	Ngetta2019B	74.0286
1341	MDP911	Ngetta2020A	37.8066
1342	MDP915	Abi2019A	54.955
1343	MDP915	Ngetta2019B	69.5963
1344	MDP915	Ngetta2020A	43.3706
1345	MDP916	Abi2019A	46.7337
1346	MDP916	Ngetta2019B	106.92
1347	MDP916	Ngetta2020A	49.4683
1348	MDP919	Abi2019A	50.2687
1349	MDP919	Ngetta2019B	75.4974
1350	MDP919	Ngetta2020A	51.6153
1351	MDP920	Abi2019A	51.6457
1352	MDP920	Ngetta2019B	76.8744
1353	MDP920	Ngetta2020A	64.5609
1354	MDP922	Abi2019A	46.5117
1355	MDP922	Ngetta2019B	95.213
1356	MDP922	Ngetta2020A	38.0584
1357	MDP923	Abi2019A	52.7394
1358	MDP923	Ngetta2019B	65.0821
1359	MDP923	Ngetta2020A	53.194
1360	MDP924	Abi2019A	49.195
1361	MDP924	Ngetta2019B	74.4237
1362	MDP924	Ngetta2020A	41.5211
1363	MDP931	Abi2019A	47.3629
1364	MDP931	Ngetta2019B	72.5917
1365	MDP931	Ngetta2020A	46.3075
1366	MDP932	Abi2019A	58.224
1367	MDP932	Ngetta2019B	65.2973
1368	MDP932	Ngetta2020A	53.0769
1369	MDP933	Abi2019A	41.9768
1370	MDP933	Ngetta2019B	71.1693
1371	MDP933	Ngetta2020A	36.8989
1372	MDP933b	Abi2019A	41.3899
1373	MDP933b	Ngetta2019B	71.1454
1374	MDP933b	Ngetta2020A	37.2369
1375	MDP933f	Abi2019A	47.3006
1376	MDP933f	Ngetta2019B	72.5293
1377	MDP933f	Ngetta2020A	45.7216
1378	MDP933g	Abi2019A	52.4646
1379	MDP933g	Ngetta2019B	74.8937
1380	MDP933g	Ngetta2020A	55.3819
1381	MDP933j	Abi2019A	42.1499
1382	MDP933j	Ngetta2019B	71.1186
1383	MDP933j	Ngetta2020A	36.1987
1384	MDP933k	Abi2019A	45.4045
1385	MDP933k	Ngetta2019B	83.4325
1386	MDP933k	Ngetta2020A	37.6255
1387	MDP933l	Abi2019A	46.2984
1388	MDP933l	Ngetta2019B	71.5272
1389	MDP933l	Ngetta2020A	36.3
1390	MDP933m	Abi2019A	45.2509
1391	MDP933m	Ngetta2019B	72.9831
1392	MDP933m	Ngetta2020A	52.4914
1393	MDP933s	Abi2019A	47.4383
1394	MDP933s	Ngetta2019B	72.667
1395	MDP933s	Ngetta2020A	47.0161
1396	MDP933u	Abi2019A	44.0901
1397	MDP933u	Ngetta2019B	71.1479
1398	MDP933u	Ngetta2020A	34.5627
1399	MDP933w	Abi2019A	58.2128
1400	MDP933w	Ngetta2019B	72.7622
1401	MDP933w	Ngetta2020A	37.2312
1402	MDP933x	Abi2019A	43.6469
1403	MDP933x	Ngetta2019B	71.9381
1404	MDP933x	Ngetta2020A	43.2252
1405	MDP936	Abi2019A	52.6112
1406	MDP936	Ngetta2019B	77.6445
1407	MDP936	Ngetta2020A	63.4406
1408	MDP939	Abi2019A	55.4407
1409	MDP939	Ngetta2019B	99.6418
1410	MDP939	Ngetta2020A	44.6304
1411	MDP940	Abi2019A	66.7485
1412	MDP940	Ngetta2019B	84.1493
1413	MDP940	Ngetta2020A	36.4759
1414	MDP941	Abi2019A	53.3629
1415	MDP941	Ngetta2019B	69.9753
1416	MDP941	Ngetta2020A	44.2152
1417	MDP942	Abi2019A	51.3799
1418	MDP942	Ngetta2019B	69.4358
1419	MDP942	Ngetta2020A	45.7828
1420	MDP945	Abi2019A	49.0134
1421	MDP945	Ngetta2019B	74.8774
1422	MDP945	Ngetta2020A	38.2568
1423	MDP946	Abi2019A	53.0647
1424	MDP946	Ngetta2019B	77.3515
1425	MDP946	Ngetta2020A	59.9391
1426	MDP947	Abi2019A	42.9766
1427	MDP947	Ngetta2019B	65.5041
1428	MDP947	Ngetta2020A	39.7901
1429	MDP948	Abi2019A	47.0937
1430	MDP948	Ngetta2019B	75.2592
1431	MDP948	Ngetta2020A	44.1473
1432	MDP949	Abi2019A	65.5872
1433	MDP949	Ngetta2019B	84.9584
1434	MDP949	Ngetta2020A	55.2312
1435	MDP950	Abi2019A	48.5583
1436	MDP950	Ngetta2019B	74.9649
1437	MDP950	Ngetta2020A	39.6216
1438	MDP951	Abi2019A	49.5493
1439	MDP951	Ngetta2019B	74.7781
1440	MDP951	Ngetta2020A	36.6875
1441	MDP953	Abi2019A	49.7883
1442	MDP953	Ngetta2019B	75.0171
1443	MDP953	Ngetta2020A	38.9348
1444	MDP955	Abi2019A	44.1561
1445	MDP955	Ngetta2019B	93.0533
1446	MDP955	Ngetta2020A	47.5094
1447	MDP956	Abi2019A	46.359
1448	MDP956	Ngetta2019B	75.2038
1449	MDP956	Ngetta2020A	44.3055
1450	MDP958	Abi2019A	48.7459
1451	MDP958	Ngetta2019B	74.6276
1452	MDP958	Ngetta2020A	35.9263
1453	MDP959	Abi2019A	52.1911
1454	MDP959	Ngetta2019B	77.4199
1455	MDP959	Ngetta2020A	61.5238
1456	MDP960	Abi2019A	63.8952
1457	MDP960	Ngetta2019B	76.915
1458	MDP960	Ngetta2020A	44.5684
1459	MDP961	Abi2019A	48.1672
1460	MDP961	Ngetta2019B	75.3359
1461	MDP961	Ngetta2020A	43.8722
1462	MDP962	Abi2019A	50.1627
1463	MDP962	Ngetta2019B	75.3915
1464	MDP962	Ngetta2020A	42.4545
1465	MDP964	Abi2019A	47.7552
1466	MDP964	Ngetta2019B	72.4842
1467	MDP964	Ngetta2020A	45.0254
1468	MDP965	Abi2019A	44.7374
1469	MDP965	Ngetta2019B	57.4218
1470	MDP965	Ngetta2020A	39.7806
1471	MDP966	Abi2019A	44.4238
1472	MDP966	Ngetta2019B	72.5716
1473	MDP966	Ngetta2020A	49.2665
1474	MDP968	Abi2019A	43.4604
1475	MDP968	Ngetta2019B	71.1597
1476	MDP968	Ngetta2020A	35.5441
1477	MDP971	Abi2019A	46.7995
1478	MDP971	Ngetta2019B	72.0283
1479	MDP971	Ngetta2020A	41.2389
1480	MDP972	Abi2019A	47.3553
1481	MDP972	Ngetta2019B	72.584
1482	MDP972	Ngetta2020A	46.4639
1483	MDP973	Abi2019A	51.1995
1484	MDP973	Ngetta2019B	82.7701
1485	MDP973	Ngetta2020A	36.7586
1486	MDP974	Abi2019A	47.7107
1487	MDP974	Ngetta2019B	72.2296
1488	MDP974	Ngetta2020A	42.4216
1489	MDP975	Abi2019A	41.9986
1490	MDP975	Ngetta2019B	71.1068
1491	MDP975	Ngetta2020A	36.4552
1492	MDP976	Abi2019A	46.2566
1493	MDP976	Ngetta2019B	72.0685
1494	MDP976	Ngetta2020A	42.2006
1495	MDP977	Abi2019A	47.1784
1496	MDP977	Ngetta2019B	64.8368
1497	MDP977	Ngetta2020A	44.6929
1498	MDP979	Abi2019A	42.2926
1499	MDP979	Ngetta2019B	67.5616
1500	MDP979	Ngetta2020A	56.5698
1501	MDP980	Abi2019A	46.5818
1502	MDP980	Ngetta2019B	71.8105
1503	MDP980	Ngetta2020A	39.1922
1504	MDP981	Abi2019A	48.862
1505	MDP981	Ngetta2019B	72.2489
1506	MDP981	Ngetta2020A	41.4713
1507	MDP984	Abi2019A	40.6966
1508	MDP984	Ngetta2019B	72.7004
1509	MDP984	Ngetta2020A	54.3336
1510	MDP986	Abi2019A	46.4485
1511	MDP986	Ngetta2019B	71.6773
1512	MDP986	Ngetta2020A	37.9396
1513	MDP988	Abi2019A	55.2448
1514	MDP988	Ngetta2019B	74.4043
1515	MDP988	Ngetta2020A	57.5083
1516	MDP992	Abi2019A	51.0691
1517	MDP992	Ngetta2019B	65.4324
1518	MDP992	Ngetta2020A	46.1654
1519	MDP994	Abi2019A	45.3849
1520	MDP994	Ngetta2019B	70.6137
1521	MDP994	Ngetta2020A	38.5459
1522	MDP996	Abi2019A	45.3399
1523	MDP996	Ngetta2019B	62.6208
1524	MDP996	Ngetta2020A	46.071
1525	MDP997	Abi2019A	48.6804
1526	MDP997	Ngetta2019B	74.0024
1527	MDP997	Ngetta2020A	39.6442
1528	MDP999	Abi2019A	46.9914
1529	MDP999	Ngetta2019B	72.2202
1530	MDP999	Ngetta2020A	53.6492
1531	MDP1008	Abi2019A	45.2595
1532	MDP1008	Ngetta2019B	70.4882
1533	MDP1008	Ngetta2020A	37.3669
1534	MDP1009	Abi2019A	41.4301
1535	MDP1009	Ngetta2019B	70.0234
1536	MDP1009	Ngetta2020A	36.3617
1537	MDP878	Abi2019A	63.2176
1538	MDP878	Ngetta2019B	75.6931
1539	MDP878	Ngetta2020A	53.3271
1540	MDP882	Abi2019A	41.0255
1541	MDP882	Ngetta2019B	72.1259
1542	MDP882	Ngetta2020A	38.4163
1543	MDP907	Abi2019A	45.7359
1544	MDP907	Ngetta2019B	73.7805
1545	MDP907	Ngetta2020A	38.2892
1546	MDP914	Abi2019A	43.949
1547	MDP914	Ngetta2019B	73.946
1548	MDP914	Ngetta2020A	41.7983
1549	MDP928	Abi2019A	46.6538
1550	MDP928	Ngetta2019B	66.8762
1551	MDP928	Ngetta2020A	44.6478
1552	MDP933e	Abi2019A	47.1703
1553	MDP933e	Ngetta2019B	72.9666
1554	MDP933e	Ngetta2020A	50.4004
1555	MDP935	Abi2019A	68.344
1556	MDP935	Ngetta2019B	76.7935
1557	MDP935	Ngetta2020A	38.8557
1558	MDP944	Abi2019A	48.1223
1559	MDP944	Ngetta2019B	68.9156
1560	MDP944	Ngetta2020A	36.3147
1561	MDP967	Abi2019A	46.1336
1562	MDP967	Ngetta2019B	67.1438
1563	MDP967	Ngetta2020A	39.1969
1564	MDP989	Abi2019A	45.244
1565	MDP989	Ngetta2019B	71.0808
1566	MDP989	Ngetta2020A	32.9398
1567	MDP998	Abi2019A	46.4142
1568	MDP998	Ngetta2019B	71.6429
1569	MDP998	Ngetta2020A	48.2226
1570	MDP877	Abi2019A	54.2017
1571	MDP877	Ngetta2019B	73.7106
1572	MDP877	Ngetta2020A	41.7226
1573	MDP934	Abi2019A	56.4759
1574	MDP934	Ngetta2019B	76.2822
1575	MDP934	Ngetta2020A	45.4055
1576	MDP970	Abi2019A	43.9924
1577	MDP970	Ngetta2019B	69.8509
1578	MDP970	Ngetta2020A	44.5107
1579	MDP1006	Abi2019A	45.6722
1580	MDP1006	Ngetta2019B	69.3689
1581	MDP1006	Ngetta2020A	42.7791
1582	MDP840	Abi2019A	50.1786
1583	MDP840	Ngetta2019B	76.7743
1584	MDP840	Ngetta2020A	50.4918
1585	MDP853	Abi2019A	62.2826
1586	MDP853	Ngetta2019B	93.1932
1587	MDP853	Ngetta2020A	53.234
1588	MDP879	Abi2019A	42.8888
1589	MDP879	Ngetta2019B	68.3322
1590	MDP879	Ngetta2020A	44.3557
1591	MDP884	Abi2019A	46.5815
1592	MDP884	Ngetta2019B	67.7817
1593	MDP884	Ngetta2020A	44.6578
1594	MDP887	Abi2019A	54.5666
1595	MDP887	Ngetta2019B	64.917
1596	MDP887	Ngetta2020A	45.15
1597	MDP906	Abi2019A	44.8362
1598	MDP906	Ngetta2019B	74.1891
1599	MDP906	Ngetta2020A	46.3199
1600	MDP933a	Abi2019A	53.6441
1601	MDP933a	Ngetta2019B	68.011
1602	MDP933a	Ngetta2020A	44.4566
1603	MDP933i	Abi2019A	46.3526
1604	MDP933i	Ngetta2019B	64.9309
1605	MDP933i	Ngetta2020A	43.4594
1606	MDP952	Abi2019A	47.8582
1607	MDP952	Ngetta2019B	78.6293
1608	MDP952	Ngetta2020A	47.8223
1609	MDP963	Abi2019A	44.9429
1610	MDP963	Ngetta2019B	67.4815
1611	MDP963	Ngetta2020A	46.4702
1612	MDP983	Abi2019A	44.2522
1613	MDP983	Ngetta2019B	75.2157
1614	MDP983	Ngetta2020A	44.2244
1615	MDP1012	Abi2019A	47.8257
1616	MDP1012	Ngetta2019B	71.293
1617	MDP1012	Ngetta2020A	43.1711
1618	MDP1702	Abi2019A	48.4445
1619	MDP1702	Ngetta2019B	75.0568
1620	MDP1702	Ngetta2020A	46.9349
1621	MDP838	Abi2019A	56.1262
1622	MDP838	Ngetta2019B	79.4419
1623	MDP838	Ngetta2020A	51.32
1624	MDP847	Abi2019A	45.697
1625	MDP847	Ngetta2019B	78.3326
1626	MDP847	Ngetta2020A	50.2107
1627	MDP851	Abi2019A	48.6999
1628	MDP851	Ngetta2019B	78.652
1629	MDP851	Ngetta2020A	50.5301
1630	MDP852	Abi2019A	60.9633
1631	MDP852	Ngetta2019B	79.9564
1632	MDP852	Ngetta2020A	51.8345
1633	MDP854	Abi2019A	47.0572
1634	MDP854	Ngetta2019B	78.4773
1635	MDP854	Ngetta2020A	50.3554
1636	MDP873	Abi2019A	58.0422
1637	MDP873	Ngetta2019B	74.5303
1638	MDP873	Ngetta2020A	46.4084
1639	MDP875	Abi2019A	49.1304
1640	MDP875	Ngetta2019B	73.5824
1641	MDP875	Ngetta2020A	45.4605
1642	MDP889	Abi2019A	74.0059
1643	MDP889	Ngetta2019B	76.2283
1644	MDP889	Ngetta2020A	48.1064
1645	MDP898	Abi2019A	41.837
1646	MDP898	Ngetta2019B	74.1496
1647	MDP898	Ngetta2020A	46.0277
1648	MDP933n	Abi2019A	45.6219
1649	MDP933n	Ngetta2019B	72.211
1650	MDP933n	Ngetta2020A	44.0891
1651	MDP933q	Abi2019A	44.0083
1652	MDP933q	Ngetta2019B	72.0394
1653	MDP933q	Ngetta2020A	43.9175
1654	MDP933v	Abi2019A	42.616
1655	MDP933v	Ngetta2019B	71.8913
1656	MDP933v	Ngetta2020A	43.7694
1657	MDP954	Abi2019A	49.1044
1658	MDP954	Ngetta2019B	75.7911
1659	MDP954	Ngetta2020A	47.6692
1660	MDP969	Abi2019A	44.3775
1661	MDP969	Ngetta2019B	72.0544
1662	MDP969	Ngetta2020A	43.9325
1663	MDP978	Abi2019A	44.5325
1664	MDP978	Ngetta2019B	72.0708
1665	MDP978	Ngetta2020A	43.9489
1666	MDP985	Abi2019A	59.1013
1667	MDP985	Ngetta2019B	73.6205
1668	MDP985	Ngetta2020A	45.4986
1669	MDP993	Abi2019A	52.3594
1670	MDP993	Ngetta2019B	72.9034
1671	MDP993	Ngetta2020A	44.7815
1672	MDP1024	Abi2019A	46.436
1673	MDP1024	Ngetta2019B	76.4746
1674	MDP1024	Ngetta2020A	49.8397
1675	MDP1025	Abi2019A	49.0993
1676	MDP1025	Ngetta2019B	76.146
1677	MDP1025	Ngetta2020A	43.7586
1678	MDP1026	Abi2019A	50.4435
1679	MDP1026	Ngetta2019B	76.8397
1680	MDP1026	Ngetta2020A	49.63
1681	MDP1027	Abi2019A	47.0492
1682	MDP1027	Ngetta2019B	76.8929
1683	MDP1027	Ngetta2020A	53.5772
1684	MDP1028	Abi2019A	53.7163
1685	MDP1028	Ngetta2019B	93.5703
1686	MDP1028	Ngetta2020A	53.6301
1687	MDP1029	Abi2019A	51.3014
1688	MDP1029	Ngetta2019B	76.5301
1689	MDP1029	Ngetta2020A	45.552
1690	MDP1030	Abi2019A	59.9803
1691	MDP1030	Ngetta2019B	77.0414
1692	MDP1030	Ngetta2020A	42.191
1693	MDP1033	Abi2019A	45.6193
1694	MDP1033	Ngetta2019B	67.5861
1695	MDP1033	Ngetta2020A	52.7812
1696	MDP1034	Abi2019A	51.327
1697	MDP1034	Ngetta2019B	78.2684
1698	MDP1034	Ngetta2020A	63.6066
1699	MDP1037	Abi2019A	51.1565
1700	MDP1037	Ngetta2019B	71.1669
1701	MDP1037	Ngetta2020A	46.5928
1702	MDP1038	Abi2019A	61.5229
1703	MDP1038	Ngetta2019B	77.9608
1704	MDP1038	Ngetta2020A	50.2112
1705	MDP1040	Abi2019A	57.4353
1706	MDP1040	Ngetta2019B	76.4222
1707	MDP1040	Ngetta2020A	38.2954
1708	MDP1042	Abi2019A	48.9057
1709	MDP1042	Ngetta2019B	81.5014
1710	MDP1042	Ngetta2020A	48.3362
1711	MDP1043	Abi2019A	50.3954
1712	MDP1043	Ngetta2019B	77.9833
1713	MDP1043	Ngetta2020A	65.2706
1714	MDP1044	Abi2019A	48.3638
1715	MDP1044	Ngetta2019B	76.1801
1716	MDP1044	Ngetta2020A	44.8487
1717	MDP1045	Abi2019A	57.8453
1718	MDP1045	Ngetta2019B	78.5032
1719	MDP1045	Ngetta2020A	59.531
1720	MDP1047	Abi2019A	56.0611
1721	MDP1047	Ngetta2019B	77.0657
1722	MDP1047	Ngetta2020A	46.3633
1723	MDP1048	Abi2019A	50.7121
1724	MDP1048	Ngetta2019B	77.1262
1725	MDP1048	Ngetta2020A	52.3407
1726	MDP1049	Abi2019A	51.7959
1727	MDP1049	Ngetta2019B	77.0247
1728	MDP1049	Ngetta2020A	50.2016
1729	MDP1051	Abi2019A	54.4122
1730	MDP1051	Ngetta2019B	77.0457
1731	MDP1051	Ngetta2020A	47.8039
1732	MDP1052	Abi2019A	48.7856
1733	MDP1052	Ngetta2019B	71.2081
1734	MDP1052	Ngetta2020A	54.0472
1735	MDP1053	Abi2019A	46.3244
1736	MDP1053	Ngetta2019B	109.138
1737	MDP1053	Ngetta2020A	40.7455
1738	MDP1055	Abi2019A	47.3342
1739	MDP1055	Ngetta2019B	72.563
1740	MDP1055	Ngetta2020A	56.3473
1741	MDP1057	Abi2019A	48.8348
1742	MDP1057	Ngetta2019B	86.4217
1743	MDP1057	Ngetta2020A	58.0962
1744	MDP1058	Abi2019A	40.7308
1745	MDP1058	Ngetta2019B	70.0372
1746	MDP1058	Ngetta2020A	36.6788
1747	MDP1062	Abi2019A	45.0861
1748	MDP1062	Ngetta2019B	69.6165
1749	MDP1062	Ngetta2020A	44.4061
1750	MDP1064	Abi2019A	46.9386
1751	MDP1064	Ngetta2019B	72.1673
1752	MDP1064	Ngetta2020A	52.6276
1753	MDP1065	Abi2019A	46.3299
1754	MDP1065	Ngetta2019B	70.5309
1755	MDP1065	Ngetta2020A	36.2153
1756	MDP1066	Abi2019A	43.87
1757	MDP1066	Ngetta2019B	70.3268
1758	MDP1066	Ngetta2020A	36.5517
1759	MDP1068	Abi2019A	45.4875
1760	MDP1068	Ngetta2019B	66.4684
1761	MDP1068	Ngetta2020A	43.2334
1762	MDP1070	Abi2019A	50.3801
1763	MDP1070	Ngetta2019B	67.9624
1764	MDP1070	Ngetta2020A	37.223
1765	MDP1071	Abi2019A	45.1252
1766	MDP1071	Ngetta2019B	70.3539
1767	MDP1071	Ngetta2020A	35.579
1768	MDP1072	Abi2019A	45.0333
1769	MDP1072	Ngetta2019B	74.2912
1770	MDP1072	Ngetta2020A	51.8048
1771	MDP1075	Abi2019A	45.3642
1772	MDP1075	Ngetta2019B	70.593
1773	MDP1075	Ngetta2020A	37.8263
1774	MDP1078	Abi2019A	46.782
1775	MDP1078	Ngetta2019B	72.0107
1776	MDP1078	Ngetta2020A	51.1552
1777	MDP1080	Abi2019A	40.8854
1778	MDP1080	Ngetta2019B	71.1358
1779	MDP1080	Ngetta2020A	47.9515
1780	MDP1081	Abi2019A	44.9644
1781	MDP1081	Ngetta2019B	62.8439
1782	MDP1081	Ngetta2020A	41.417
1783	MDP1082b	Abi2019A	45.2124
1784	MDP1082b	Ngetta2019B	72.2575
1785	MDP1082b	Ngetta2020A	34.5825
1786	MDP1082c	Abi2019A	45.2323
1787	MDP1082c	Ngetta2019B	70.4611
1788	MDP1082c	Ngetta2020A	36.5864
1789	MDP1083	Abi2019A	47.492
1790	MDP1083	Ngetta2019B	72.7208
1791	MDP1083	Ngetta2020A	45.2049
1792	MDP1085	Abi2019A	42.9183
1793	MDP1085	Ngetta2019B	73.0501
1794	MDP1085	Ngetta2020A	53.2037
1795	MDP1087	Abi2019A	47.2398
1796	MDP1087	Ngetta2019B	76.247
1797	MDP1087	Ngetta2020A	41.8692
1798	MDP1088	Abi2019A	56.3485
1799	MDP1088	Ngetta2019B	87.3586
1800	MDP1088	Ngetta2020A	38.3792
1801	MDP1090	Abi2019A	41.1966
1802	MDP1090	Ngetta2019B	71.6493
1803	MDP1090	Ngetta2020A	40.3549
1804	MDP1093	Abi2019A	49.4216
1805	MDP1093	Ngetta2019B	73.0395
1806	MDP1093	Ngetta2020A	38.4819
1807	MDP1096	Abi2019A	47.3669
1808	MDP1096	Ngetta2019B	72.5957
1809	MDP1096	Ngetta2020A	44.0289
1810	MDP1097	Abi2019A	53.7843
1811	MDP1097	Ngetta2019B	70.3008
1812	MDP1097	Ngetta2020A	43.4837
1813	MDP1098	Abi2019A	47.0834
1814	MDP1098	Ngetta2019B	63.5689
1815	MDP1098	Ngetta2020A	50.1064
1816	MDP1099	Abi2019A	50.038
1817	MDP1099	Ngetta2019B	68.4173
1818	MDP1099	Ngetta2020A	38.0455
1819	MDP1100	Abi2019A	49.8128
1820	MDP1100	Ngetta2019B	96.9028
1821	MDP1100	Ngetta2020A	45.1616
1822	MDP1103	Abi2019A	47.3044
1823	MDP1103	Ngetta2019B	72.5332
1824	MDP1103	Ngetta2020A	43.4409
1825	MDP1104	Abi2019A	54.276
1826	MDP1104	Ngetta2019B	66.3622
1827	MDP1104	Ngetta2020A	41.71
1828	MDP1105	Abi2019A	48.1803
1829	MDP1105	Ngetta2019B	73.2774
1830	MDP1105	Ngetta2020A	50.3059
1831	MDP1106	Abi2019A	38.152
1832	MDP1106	Ngetta2019B	66.0675
1833	MDP1106	Ngetta2020A	40.5617
1834	MDP1107	Abi2019A	47.0112
1835	MDP1107	Ngetta2019B	72.24
1836	MDP1107	Ngetta2020A	40.6846
1837	MDP1110	Abi2019A	44.557
1838	MDP1110	Ngetta2019B	79.891
1839	MDP1110	Ngetta2020A	48.3157
1840	MDP1112	Abi2019A	48.539
1841	MDP1112	Ngetta2019B	72.2279
1842	MDP1112	Ngetta2020A	45.9072
1843	MDP1112b	Abi2019A	46.2105
1844	MDP1112b	Ngetta2019B	68.8418
1845	MDP1112b	Ngetta2020A	41.5813
1846	MDP1113	Abi2019A	55.2664
1847	MDP1113	Ngetta2019B	73.3206
1848	MDP1113	Ngetta2020A	41.7481
1849	MDP1115	Abi2019A	37.888
1850	MDP1115	Ngetta2019B	65.677
1851	MDP1115	Ngetta2020A	35.4691
1852	MDP1116	Abi2019A	47.8935
1853	MDP1116	Ngetta2019B	72.4356
1854	MDP1116	Ngetta2020A	39.9155
1855	MDP1118	Abi2019A	46.6655
1856	MDP1118	Ngetta2019B	71.8943
1857	MDP1118	Ngetta2020A	35.5131
1858	MDP1119	Abi2019A	47.9342
1859	MDP1119	Ngetta2019B	74.5058
1860	MDP1119	Ngetta2020A	46.0974
1861	MDP1120	Abi2019A	44.8656
1862	MDP1120	Ngetta2019B	72.6746
1863	MDP1120	Ngetta2020A	45.429
1864	MDP1122	Abi2019A	46.7751
1865	MDP1122	Ngetta2019B	69.0978
1866	MDP1122	Ngetta2020A	37.9071
1867	MDP1126	Abi2019A	45.6619
1868	MDP1126	Ngetta2019B	76.8065
1869	MDP1126	Ngetta2020A	39.6927
1870	MDP1127	Abi2019A	46.7479
1871	MDP1127	Ngetta2019B	71.9767
1872	MDP1127	Ngetta2020A	36.288
1873	MDP1128	Abi2019A	46.713
1874	MDP1128	Ngetta2019B	72.2463
1875	MDP1128	Ngetta2020A	39.1274
1876	MDP1129	Abi2019A	42.0955
1877	MDP1129	Ngetta2019B	72.3126
1878	MDP1129	Ngetta2020A	44.4341
1879	MDP1131	Abi2019A	41.2783
1880	MDP1131	Ngetta2019B	71.7254
1881	MDP1131	Ngetta2020A	39.1435
1882	MDP1132	Abi2019A	40.6168
1883	MDP1132	Ngetta2019B	73.5916
1884	MDP1132	Ngetta2020A	59.2159
1885	MDP1133	Abi2019A	48.4249
1886	MDP1133	Ngetta2019B	73.6356
1887	MDP1133	Ngetta2020A	51.8659
1888	MDP1134	Abi2019A	42.9508
1889	MDP1134	Ngetta2019B	71.6852
1890	MDP1134	Ngetta2020A	37.0527
1891	MDP1137	Abi2019A	58.1269
1892	MDP1137	Ngetta2019B	74.1868
1893	MDP1137	Ngetta2020A	47.8973
1894	MDP1138	Abi2019A	47.4321
1895	MDP1138	Ngetta2019B	72.6609
1896	MDP1138	Ngetta2020A	42.72
1897	MDP1139	Abi2019A	46.8857
1898	MDP1139	Ngetta2019B	72.1144
1899	MDP1139	Ngetta2020A	37.5829
1900	MDP1140	Abi2019A	47.2949
1901	MDP1140	Ngetta2019B	72.595
1902	MDP1140	Ngetta2020A	42.1726
1903	MDP1140a	Abi2019A	49.2702
1904	MDP1140a	Ngetta2019B	74.499
1905	MDP1140a	Ngetta2020A	60.0011
1906	MDP1140h	Abi2019A	46.9303
1907	MDP1140h	Ngetta2019B	72.1591
1908	MDP1140h	Ngetta2020A	38.0029
1909	MDP1141	Abi2019A	55.8779
1910	MDP1141	Ngetta2019B	72.5961
1911	MDP1141	Ngetta2020A	50.9738
1912	MDP1142	Abi2019A	48.4041
1913	MDP1142	Ngetta2019B	73.6329
1914	MDP1142	Ngetta2020A	45.6152
1915	MDP1143	Abi2019A	41.3052
1916	MDP1143	Ngetta2019B	71.9527
1917	MDP1143	Ngetta2020A	40.2354
1918	MDP1144	Abi2019A	43.6423
1919	MDP1144	Ngetta2019B	79.2529
1920	MDP1144	Ngetta2020A	40.7974
1921	MDP1145	Abi2019A	44.4159
1922	MDP1145	Ngetta2019B	72.3318
1923	MDP1145	Ngetta2020A	36.0705
1924	MDP1146	Abi2019A	44.8856
1925	MDP1146	Ngetta2019B	82.6432
1926	MDP1146	Ngetta2020A	45.9461
1927	MDP1148	Abi2019A	48.0744
1928	MDP1148	Ngetta2019B	73.3032
1929	MDP1148	Ngetta2020A	42.5154
1930	MDP1149	Abi2019A	48.7164
1931	MDP1149	Ngetta2019B	84.1613
1932	MDP1149	Ngetta2020A	38.3342
1933	MDP1150	Abi2019A	48.6878
1934	MDP1150	Ngetta2019B	73.9165
1935	MDP1150	Ngetta2020A	48.2816
1936	MDP1151	Abi2019A	56.8642
1937	MDP1151	Ngetta2019B	74.3947
1938	MDP1151	Ngetta2020A	45.0786
1939	MDP1153	Abi2019A	48.9693
1940	MDP1153	Ngetta2019B	74.0093
1941	MDP1153	Ngetta2020A	48.9647
1942	MDP1155	Abi2019A	46.1686
1943	MDP1155	Ngetta2019B	74.7563
1944	MDP1155	Ngetta2020A	46.448
1945	MDP1157	Abi2019A	46.2157
1946	MDP1157	Ngetta2019B	77.9267
1947	MDP1157	Ngetta2020A	38.4968
1948	MDP1158	Abi2019A	47.448
1949	MDP1158	Ngetta2019B	72.6767
1950	MDP1158	Ngetta2020A	36.6259
1951	MDP1161	Abi2019A	66.9219
1952	MDP1161	Ngetta2019B	75.6181
1953	MDP1161	Ngetta2020A	47.7455
1954	MDP1162	Abi2019A	69.3586
1955	MDP1162	Ngetta2019B	67.6165
1956	MDP1162	Ngetta2020A	62.8938
1957	MDP1163	Abi2019A	50.9373
1958	MDP1163	Ngetta2019B	87.7553
1959	MDP1163	Ngetta2020A	62.7908
1960	MDP1164	Abi2019A	46.1843
1961	MDP1164	Ngetta2019B	73.6974
1962	MDP1164	Ngetta2020A	48.5062
1963	MDP1165	Abi2019A	49.7047
1964	MDP1165	Ngetta2019B	68.7112
1965	MDP1165	Ngetta2020A	44.8891
1966	MDP1167	Abi2019A	47.9178
1967	MDP1167	Ngetta2019B	73.1466
1968	MDP1167	Ngetta2020A	41.0431
1969	MDP1170	Abi2019A	48.8575
1970	MDP1170	Ngetta2019B	74.0863
1971	MDP1170	Ngetta2020A	49.8773
1972	MDP1171	Abi2019A	47.1529
1973	MDP1171	Ngetta2019B	72.3817
1974	MDP1171	Ngetta2020A	64.2555
1975	MDP1172	Abi2019A	51.7069
1976	MDP1172	Ngetta2019B	71.0136
1977	MDP1172	Ngetta2020A	45.471
1978	MDP1174	Abi2019A	42.4886
1979	MDP1174	Ngetta2019B	76.2983
1980	MDP1174	Ngetta2020A	38.0211
1981	MDP1175	Abi2019A	40.3598
1982	MDP1175	Ngetta2019B	69.9267
1983	MDP1175	Ngetta2020A	45.5131
1984	MDP1176	Abi2019A	43.2164
1985	MDP1176	Ngetta2019B	69.8572
1986	MDP1176	Ngetta2020A	41.9337
1987	MDP1178	Abi2019A	41.9536
1988	MDP1178	Ngetta2019B	68.847
1989	MDP1178	Ngetta2020A	32.6889
1990	MDP1179	Abi2019A	38.0792
1991	MDP1179	Ngetta2019B	69.3745
1992	MDP1179	Ngetta2020A	42.0509
1993	MDP1180	Abi2019A	36.8109
1994	MDP1180	Ngetta2019B	69.5676
1995	MDP1180	Ngetta2020A	45.3271
1996	MDP1181	Abi2019A	37.9473
1997	MDP1181	Ngetta2019B	69.6582
1998	MDP1181	Ngetta2020A	45.1328
1999	MDP1182	Abi2019A	51.3109
[truncated: 2,342 more rows]
